# Supplementary material for: Harnessing the optimization of enzyme catalytic rates in engineering of metabolic phenotypes
Source: PLoS Comput Biol. 2024 Nov 4;20(11):e1012576. doi: 10.1371/journal.pcbi.1012576 (PMC11563432; doi:10.1371/journal.pcbi.1012576)
Supplement: S1 Table — Columns A-D present the name, KEGG ID, CHEBI ID and formulae of each metabolite, respectively. The maximum production level of each metabolite at optimal growth rate is shown in column E. Column F presents the production level of the metabolite in the engineeered model, where the biomass level is preseneted in cloumn G. The numbers of Kcat that are required to increase and decrease are respectively given in columns H and I, and the sum of fold-changes for Kcats is given in column M. Choline is one metabolite mapped in eciML1515 for which the maximum production is zero in both the wild-type and the engineered model. So, this metabolite is excluded from further analysis. (XLSX) [file pcbi.1012576.s001.xlsx]

## Sheet: Sheet1
Table S1. The result of applying the OKO method on eciML1515 model for overproducing 41 native metabolites of E. coli. Columns A-D present the name, KEGG ID, CHEBI ID and formulae of each metabolite, respectively. The maximum production level of each metabolite at optimal growth rate is shown in column E. Column F presents the production level of the metabolite in the engineeered model, where the…
											OKO							DLKcat_OKO+									TurNup_OKO+
Met Name	Met Index in Model	Met KEGG ID	Met CHEBI ID	Met Formulae	Max production in WT (mmol/gDCW/h)	Production level in engineered model (mmol/gDCW/h)	Biomass level in engineered model (1/h)	minimum e	maximum e	average e	Number of increased Kcats	Number of decreased Kcats	Sum of fold changes of Kcats	Number of all enzymes associated with the modified reactions	Number of all promiscuous enzymes associated with the modified reactions	Number of targeted promiscuous enzymes associated with the modified reactions	Contribution of promiscuous enzymes (%)	Number of increased Kcats	Number of decreased Kcats	Sum of fold changes of Kcats	Number of increased abundances	Number of decreased abundances	Number of organisms	max production using kcats from OKO+	max production using kcats from DLKcat	fold change	Number of increased Kcats	Number of decreased Kcats	Sum of fold changes of Kcats	Number of increased abundances	Number of decreased abundances	Number of organisms
glycerol	816	C00116	17754	C3H8O3	1.59218	3.15252	0.506604	0	0.519848	0.00539675	4	7	4.80153	21	2	2	1	29	0	1070.65	41	110					26	0	368.214	50	108
choline	779	C00114	15354	C5H14NO	0	0								0	0	0
hypoxanthine	993	C00262	17368	C5H4N4O	0.02092	0.0414217	0.506604	0	0.50472	0.00434738	5	2	36.1818	37	33	5	0.151515	0	0	0	10	0					0	0	0	18	0
xanthine	1139	C00385	17712	C5H4N4O2	0.0188178	0.0372593	0.506604	0	0.504544	0.00424057	2	10	4.19179	23	3	2	0.666667	37	0	1031.19	48	35					0	0	0	20	0
glutathione	1603	C00051	16856	C10H17N3O6S	0.0137656	0.0272559	0.511773	0	0.51007	0.00548881	3	9	6.02036	23	2	1	0.5	0	0	0	10	0					1	0	0.836786	13	0
L-alanine	125	C00041	16977	C3H7NO2	1.14768	2.27241	0.506604	0	0.503433	0.00444203	2	9	12.4223	21	2	2	1	28	0	1069.63	43	101	25	100.424	100.424	1	58	0	213.856	90	5	43
L-arginine	306	C00062	16467	C6H14N4O2	0.0154756	0.0303352	0.511773	0	0.503712	0.0042782	3	8	22.0069	19	3	3	1	39	0	1257.43	83	13	30	1.55454	1.50883	0.970599	25	0	335.056	38	109	19
L-asparagine	621	C00152	17196	C4H8N2O3	0.203928	0.403777	0.506604	0	0.507812	0.0044457	2	9	3.46074	22	2	1	0.5	30	0	1070.78	52	105	26	21.5076	21.5076	1	0	0	0	11	0
L-aspartate	1641	C00049	17053	C4H7NO4	1.82472	3.61295	0.506604	0	0.521663	0.00542613	10	7	40.3698	58	37	6	0.162162	0	0	0	5	0					0	0	0	7	0
L-citrulline	97	C00327	16349	C6H13N3O3	0.0242677	0.04805	0.511773	0	0.500363	0.00339494	2	8	13.0671	19	3	2	0.666667	0	0	0	7	0					0	0	0	5	0
L-cysteine	1003	C00097	17561	C3H7NO2S	0.0192931	0.0382004	0.506604	0	0.504038	0.0043693	0	9	2.47361	19	0	0		27	0	1068.58	46	104	26	1.91899	1.91899	1	0	0	0	8	0
L-glutamate	914	C00025	29985	C5H8NO4	0.0811371	0.160652	0.506604	0	0.504093	0.0042447	0	9	2.47361	19	0	0		39	0	1041.98	38	27	34	8.41445	8.41445	1	0	0	0	11	0
L-glutamine	966	C00064	18050	C5H10N2O3	0.0553038	0.109501	0.506604	0	0.500677	0.00338808	2	7	2.47361	19	0	0		0	0	0	28	0					60	0	296.631	91	8	53
L-glycine	780	C00037	15428	C2H5NO2	0.144908	0.286917	0.506604	0	0.506009	0.0042462	0	9	2.47361	19	0	0		0	0	0	3	0					27	0	347.558	50	111	20
L-histidine	991	C00135	15971	C6H9N3O2	0.0260938	0.0516657	0.506604	0	0.509826	0.00525962	14	7	42.9133	61	35	7	0.2	0	0	0	12	0					2	0	0.807001	12	0	2
L-homoserine	367	C00263	15699	C4H9NO3	0.426833	0.845128	0.506604	0	0.508968	0.00429987	6	7	12.9908	30	11	4	0.363636	2	0	2.17779	3	0					26	0	336.463	35	110
L-isoleucine	980	C00407	17191	C6H13NO2	0.123359	0.244252	0.511773	0	0.505561	0.00432014	3	9	14.034	23	5	3	0.6	0	0	0	15	0					0	0	0	12	0
L-leucine	500	C00123	15603	C6H13NO2	0.281519	0.557407	0.506604	0	0.504959	0.00430843	9	10	22.2996	39	18	8	0.444444	44	0	1278.14	52	26	38	27.0211	27.0211	1	1	0	0.0336477	16	0	1
L-lysine	238	C00047	32551	C6H15N2O2	0.245944	0.491888	0.506604	0	0.513762	0.00534146	10	11	25.7627	41	15	6	0.4	0	0	0	12	0					0	0	0	16	0
L-methionine	540	C00073	16643	C5H11NO2S	0.01561	0.0309078	0.506604	0	0.504694	0.00437754	0	7	2.47361	15	0	0		30	0	1071.35	45	105	25	0.70284	0.697751	0.99276	0	0	0	12	0
L-phenylalanine	1741	C00079	17295	C9H11NO2	0.462217	0.915189	0.506604	0	0.521715	0.00529348	16	7	25.6152	40	13	9	0.692308	0	0	0	13	0					60	0	236.833	67	24	48
L-proline	445	C00148	17203	C5H9NO2	0.0743039	0.148608	0.506604	0	0.504525	0.00426886	4	0	10.1133	6	0	0		29	0	1070.65	47	102	26	8.15817	8.15817	1	25	0	335.734	48	112	19
L-serine	1254	C00065	17115	C3H7NO3	0.0776135	0.153675	0.506604	0	0.504587	0.00424646	3	2	19.045	8	4	3	0.75	31	0	1082.4	45	239	26	7.53113	7.53113	1	22	0	334.951	45	111	17
L-threonine	1646	C00188	16857	C4H9NO3	0.144587	0.286282	0.506604	0	0.50256	0.00363602	2	7	2.47361	19	0	0		0	0	0	17	0					54	0	322.166	65	12	43
L-tryptophan	1813	C00078	16828	C11H12N2O2	0.0572663	0.113387	0.506604	0	0.511719	0.00546367	13	9	9.77925	39	11	8	0.727273	28	0	1065.73	57	227	24	5.7471	5.7471	1	22	0	334.686	60	200	17
L-tyrosine	998	C00082	17895	C9H11NO3	0.460189	0.920378	0.506604	0	0.515999	0.00427336	14	11	51.6066	43	16	11	0.6875	1	0	0.0839121	19	0	1	38.6227	38.6227	1	0	0	0	20	0
L-valine	360	C00183	16414	C5H11NO2	0.636801	1.26087	0.506604	0	0.50291	0.00424411	7	7	22.4905	30	11	5	0.454545	28	0	1069.63	50	101	25	61.5889	61.5889	1	26	0	368.214	47	113	20
ornithine	909	C01602	46912	C5H13N2O2	0.0244987	0.0485074	0.506604	0	0.504163	0.00444235	0	7	0.7	15	0	0		29	0	1070.92	45	104					0	0	0	12	0
putrescine	1523	C00134	326268	C4H14N2	0.0207987	0.0411815	0.506604	0	0.503535	0.00432304	3	7	3.69583	21	0	0		0	0	0	14	0					0	0	0	7	0
oleate	268	C00712	16196	C18H34O2	0.0112012	0.0201622	0.511773	0	0.501003	0.00347476	1	9	4.04987	19	3	2	0.666667	0	0	0	16	0					0	0	0	8	0
palmitoleate	1783	C08362	32372	C16H29O2	0.0126867	0.0251197	0.506604	0	0.500492	0.00340069	2	10	11.8372	23	4	3	0.75	0	0	0	18	0					29	0	369.471	63	96
succinate	1253	C00042	26806	C4H6O4	1.54217	3.05349	0.506604	0	0.513697	0.00431301	9	7	9.49351	40	19	5	0.263158	1	0	1.84344	13	1					1	0	0.362503	13	2
(S)-lactate	1413	C00186	16651	C3H6O3	2.07601	4.11049	0.506604	0	0.141591	0.000593085	8	9	33.2819	31	10	7	0.7	0	0	0	17	1					0	0	0	10	0
(S)-malate	1738	C00149	15589	C4H6O5	1.89244	3.74704	0.506604	0	0.554814	0.0108078	7	0	46.3211	37	32	4	0.125	0	0	0	6	0					0	0	0	12	0
2-oxoglutarate	9	C00026	16810	C5H6O5	0.081136	0.146045	0.506604	0	0.504619	0.00442086	1	9	3.4953	20	1	1	1	0	0	0	10	0					0	0	0	8	0
acetate	436	C00033	15366	C2H4O2	8.57146	16.2858	0.506604	0	0.502946	0.00433133	3	7	3.42419	20	0	0		25	0	1051.19	50	112					0	0	0	8	0
citrate	498	C00158	16947	C6H8O7	0.858897	1.70062	0.506604	0	0.515008	0.00434421	6	10	23.9581	28	6	4	0.666667	0	0	0	8	0					0	0	0	16	0
fumarate	1745	C00122	18012	C4H4O4	1.84955	3.51415	0.506604	0	0.521197	0.00529775	9	0	49.0186	41	36	6	0.166667	1	0	0.537908	10	0					1	0	0.728531	9	0
glycolate	1109	C00160	17497	C2H4O3	0.0801551	0.16031	0.506604	0	0.504184	0.00443986	3	7	3.72421	20	0	0		30	0	1085.03	46	240					26	0	367.535	53	114
hexanoate	1525	C01585	17120	C6H12O2	0.0859239	0.170129	0.506604	0	0.504758	0.0042572	5	10	31.8266	29	9	5	0.555556	0	0	0	10	0					2	0	10.5783	27	0
pyruvate	335	C00022	15361	C3H3O3	135.596	268.48	0.506604	0	0.523837	0.00453566	30	9	93.8948	238	210	24	0.114286	2	0	5.91064	12	2					3	0	35.3289	22	2
