# Supplementary material for: Harnessing the optimization of enzyme catalytic rates in engineering of metabolic phenotypes
Source: PLoS Comput Biol. 2024 Nov 4;20(11):e1012576. doi: 10.1371/journal.pcbi.1012576 (PMC11563432; doi:10.1371/journal.pcbi.1012576)
Supplement: S2 Table — Columns A-D present the name, KEGG ID, CHEBI ID and formulae of each metabolite, respectively. The maximum production level of each metabolite at optimal growth rate is shown in column E. Column F presents the production level of the metabolite in the engineeered model, where the biomass level is preseneted in cloumn G. The numbers of Kcat that are required to increase and decrease are respectively given in columns H and I, and the sum of fold-changes for Kcats is given in column M. (XLSX) [file pcbi.1012576.s002.xlsx]

## Sheet: Sheet1
Table S2. The result of applying the OKO method on ecYeastGEM_v8.3.4 model for overproducing 49 native metabolites of S. cerevisiae. Columns A-D present the name, KEGG ID, CHEBI ID and formulae of each metabolite, respectively. The maximum production level of each metabolite at optimal growth rate is shown in column E. Column F presents the production level of the metabolite in the engineeered mo…
											OKO							DLKcat_OKO+									TurNup_OKO+
Met Name	Met Index in Model	Met KEGG ID	Met CHEBI ID	Met Formulae	Max production in WT (mmol/gDCW/h)	Production level in engineered model (mmol/gDCW/h)	Biomass level in engineered model (1/h)	minimum e	maximum e	average e	Number of increased Kcats	Number of decreased Kcats	Sum of fold changes of Kcats	Number of all enzymes associated with the modified reactions	Number of all promiscuous enzymes associated with the modified reactions	Number of targeted promiscuous enzymes associated with the modified reactions	Contribution of promiscuous enzymes (%)	Number of increased Kcats	Number of decreased Kcats	Sum of fold changes of Kcats	Number of increased abundances	Number of decreased abundances	Number of organisms	max production using kcats from OKO+	max production using kcats from DLKcat	fold change	Number of increased Kcats	Number of decreased Kcats	Sum of fold changes of Kcats	Number of increased abundances	Number of decreased abundances	Number of organisms
(R,R)-2,3- butanediol	35	C03044	16982	C4H10O2	1.23654	2.44834	0.335475	0	0.690174	0.0153951	10	8	30.8465	25	7	4	0.571429	48	0	1525.75	59	146					0	0	0	4	0
2-phenylethanol	130	C05853	49000	C8H10O	0.0538071	0.106538	0.335475	0	0.692884	0.0149394	6	9	5.60698	22	7	3	0.428571	84	0	4917.01	116	73					162	0	1048.62	93	189
glycerol	577	C00116	17754	C3H8O3	1.34667	2.66641	0.335475	0	0.712154	0.0150125	2	9	4.04718	18	7	2	0.285714	0	0	0	9	0					1	0	0.836492	2	0
isoamylol	725	C07328	15837	C5H12O	0.0603647	0.119522	0.335475	0	0.691989	0.0151876	4	9	4.757	19	7	4	0.571429	1	0	0.369445	4	0					171	0	498.818	148	64
isobutanol	728	C14710	46645	C4H10O	0.202254	0.400463	0.335475	0	0.693488	0.0150364	6	9	13.1443	22	12	7	0.583333	1	0	9.11281	7	0					2	0	0.643416	4	0
choline	389	C00114	15354	C5H14NO	0.00190479	0.00377149	0.335475	0	0.691606	0.0151746	1	6	9.88282	12	5	2	0.4	77	0	3955.13	116	54					1	0	1.22222	0	0
hypoxanthine	643	C00262	17368	C5H4N4O	0.013778	0.0272805	0.335475	0	0.692892	0.0152827	8	10	15.1078	23	7	4	0.571429	50	0	2140.37	46	134					168	0	1213.37	68	207
xanthine	263	C00385	17712	C5H4N4O2	1.31638	2.60644	0.335522	0	0.690256	0.0153129	2	10	4.44297	19	4	1	0.25	5	0	2.44727	4	0					0	0	0	2	1
glutathione	567	C00051	16856	C10H17N3O6S	0.0334631	0.066257	0.335475	0	0.69725	0.015137	13	10	11.5032	42	23	9	0.391304	0	0	0	12	1					1	0	0.88017	8	0
L-alanine	749	C00041	16977	C3H7NO2	0.615697	1.21908	0.335475	0	0.699825	0.0151918	4	9	3.87663	20	8	3	0.375	47	0	1797.56	45	161	42	64.9036	64.9036	1	2	0	0.0355323	2	0	2
L-arginine	759	C00062	16467	C6H14N4O2	0.0361639	0.0716045	0.335475	0	0.696051	0.0151193	9	9	5.96075	29	11	6	0.545455	2	0	0.537586	10	0	2	3.36639	3.36679	1.00012	3	0	0.425741	2	0	3
L-asparagine	763	C00152	17196	C4H8N2O3	0.0684525	0.135536	0.335475	0	0.695772	0.015123	1	9	2.3437	16	4	1	0.25	45	0	1762.32	42	159	42	6.56806	6.56806	1	189	0	920.784	78	128	116
L-aspartate	767	C00049	17053	C4H7NO4	0.352783	0.698511	0.335475	0	0.701681	0.0151474	2	9	2.32697	17	5	2	0.4	50	0	2165.55	45	153	44	38.4255	38.4255	1	2	0	1.07875	4	0	2
L-citrulline	2651	C00327	16349	C6H13N3O3	0.0420866	0.0833314	0.335475	0	0.695356	0.0151681	7	9	5.47245	27	9	4	0.444444	82	0	3192.76	98	96					155	0	1057.25	57	204
L-cysteine	775	C00097	17561	C3H7NO2S	0.0539881	0.106896	0.335475	0	0.695166	0.0152291	10	9	18.2598	37	19	6	0.315789	66	0	4896.63	124	61	53	4.98777	4.98777	1	1	0	0.815386	12	0	1
L-glutamate	785	C00025	29985	C5H8NO4	0.207257	0.410369	0.335475	0	0.694811	0.0152635	5	9	12.9174	26	11	5	0.454545	81	0	5052.77	98	89	61	7.17991	7.17957	0.999953	1	0	0.476237	3	0	1
L-glutamine	792	C00064	18050	C5H10N2O3	0.17554	0.34757	0.335475	0	0.69716	0.015375	5	9	3.96438	26	11	5	0.454545	1	0	0.428934	8	0	1	7.61934	7.57055	0.993597	174	0	545.154	128	43	103
L-glycine	796	C00037	15428	C2H5NO2	0.22828	0.451995	0.335475	0	0.706269	0.0151933	7	9	6.44334	21	8	5	0.625	49	0	1799.81	64	151	42	19.1476	19.1473	0.999985	141	0	339.5	89	13	95
L-histidine	799	C00135	15971	C6H9N3O2	0.0174195	0.0344907	0.335475	0	0.692581	0.0151444	9	9	5.16111	24	8	4	0.5	2	0	0.786771	7	0	2	1.75792	1.75791	0.999995	33	0	48.8999	21	1	26
L-homoserine	806	C00263	15699	C4H9NO3	0.249145	0.493306	0.335475	0	0.704061	0.0151796	4	9	3.99805	18	6	3	0.5	46	0	1762.9	51	158					159	0	130.299	114	30
L-isoleucine	808	C00407	17191	C6H13NO2	0.049516	0.0980416	0.335475	0	0.695522	0.0150309	6	9	3.15384	21	7	3	0.428571	1	0	0.238411	6	0	1	4.56462	4.56462	1	155	0	1036.86	55	204	94
L-leucine	813	C00123	15603	C6H13NO2	0.0614272	0.121626	0.335475	0	0.693018	0.0151602	4	9	6.2468	19	7	4	0.571429	45	0	3099.55	42	146	41	5.65289	5.65289	1	0	0	0	2	0
L-lysine	817	C00047	32551	C6H15N2O2	0.0202757	0.0401458	0.335475	0	0.692356	0.015114	0	9	1.62408	14	4	1	0.25	0	0	0	2	0					0	0	0	6	0
L-methionine	821	C00073	16643	C5H11NO2S	0.0359375	0.0711562	0.335475	0	0.695747	0.0152227	11	9	12.8695	39	20	7	0.35	1	0	0.702686	9	0	1	3.57561	3.57561	1	2	0	0.807501	8	0	2
L-phenylalanine	824	C00079	17295	C9H11NO2	0.0493307	0.0976748	0.335475	0	0.69346	0.0151567	5	9	4.16734	21	7	3	0.428571	47	0	1762.92	50	157	43	4.51431	4.51431	1	2	0	0.360483	3	0	2
L-proline	827	C00148	17203	C5H9NO2	0.123176	0.243888	0.335475	0	0.698237	0.0151309	6	9	5.04215	24	8	4	0.5	45	0	3099.55	45	145	41	11.3806	11.3806	1	183	0	390.123	147	80	119
L-serine	832	C00065	17115	C3H7NO3	0.136802	0.270869	0.335475	0	0.694639	0.0151509	3	9	2.81094	18	4	1	0.25	81	0	3929.64	103	80	57	13.0017	13.0018	1	150	0	1015.21	54	219	93
L-threonine	837	C00188	16857	C4H9NO3	0.202925	0.401791	0.335475	0	0.704806	0.0151867	6	9	4.97877	20	7	4	0.571429	83	0	1540.24	114	80	63	20.6645	20.6645	1	158	0	1040.74	58	204	94
L-tryptophan	840	C00078	16828	C11H12N2O2	0.00843804	0.0167073	0.335475	0	0.691326	0.0150928	5	9	3.50631	21	6	2	0.333333	48	0	1778.52	49	146	42	1.04203	1.04201	0.99998	0	0	0	3	0
L-tyrosine	843	C00082	17895	C9H11NO3	0.0499408	0.0988827	0.335475	0	0.692809	0.0150867	6	9	13.5246	23	9	4	0.444444	46	0	1825.03	46	148	42	3.12456	3.12339	0.999626	4	0	1.52547	2	0	4
L-valine	848	C00183	16414	C5H11NO2	0.156373	0.309619	0.335475	0	0.694923	0.0151355	4	9	3.54072	19	9	5	0.555556	82	0	3520.9	96	92	60	15.4834	15.4834	1	170	0	363.762	112	17	106
ornithine	995	C01602	46912	C5H13N2O2	0.0467594	0.0925835	0.335475	0	0.693274	0.015103	3	9	4.04616	17	6	3	0.5	70	0	3490.62	95	79					155	0	1019.2	55	211
putrescine	1069	C00134	326268	C4H14N2	0.0408415	0.0808661	0.335475	0	0.693197	0.0150982	4	9	4.94622	18	6	3	0.5	0	0	0	8	0					155	0	1042.05	87	193
spermine	1117	C00750	45725	C10H30N4	0.00514649	0.01019	0.335475	0	0.692482	0.0151892	11	9	15.0685	27	8	5	0.625	1	0	0.999854	5	0					162	0	1220.27	75	224
laurate	853	C02679	18262	C12H23O2	0.00791426	0.0156702	0.335475	0	0.694286	0.0152225	7	8	49.4833	21	8	6	0.75	49	0	1782.67	57	138					1	0	1.56787	4	0
oleate	1322	C00712	16196	C18H34O2	0.00527666	0.0211066	0.135545	0	0.693647	0.0151791	60	278	686.362	803	343	189	0.55102	0	0	0	8	0					1	0	0.1	3	0
palmitoleate	1015	C08362	32372	C16H29O2	0.00631763	0.0125089	0.335475	0	0.693802	0.0151791	1	6	10.3154	10	3	1	0.333333	51	0	1779.9	49	147					179	0	460.562	117	49
triacylglycerol	1171	C00422	17855	C6H5O6R3	0.000118329	0.000128013	0.405887	0	0.693792	0.015083	8	3	1.77155	16	4	1	0.25	80	0	3631.85	115	79					174	0	1238.74	76	156
ergosterol	512	C01694	16933	C28H44O	0.00105976	0.00209833	0.335475	0	0.692014	0.0151599	1	9	1.78839	15	5	2	0.4	49	0	1534.87	61	139					153	0	1031.94	57	212
succinate	1129	C00042	26806	C4H6O4	0.720522	1.42663	0.335475	0	0.70197	0.0151187	5	9	7.0062	20	8	5	0.625	85	0	4058.65	105	89					58	0	32.5481	16	18
(S)-lactate	49	C00186	16651	C3H6O3	0.412783	0.817311	0.335522	0	0.699694	0.015417	2	8	3.66448	16	7	3	0.428571	53	0	1859.72	75	165					0	0	0	2	0
(S)-malate	53	C00149	15589	C4H6O5	0.909365	1.80054	0.335475	0	0.705096	0.015122	2	9	2.85713	17	5	2	0.4	1	0	0.566733	2	0					0	0	0	3	0
2-oxoglutarate	125	C00026	16810	C5H6O5	0.258474	0.511778	0.335475	0	0.691297	0.0153691	6	10	8.0293	27	9	5	0.555556	48	0	1793.94	60	139					164	0	1003.14	56	209
acetate	268	C00033	15366	C2H4O2	1.56037	3.08953	0.335475	0	0.665945	0.0154468	8	10	36.1396	25	7	4	0.571429	0	0	0	6	0					0	0	0	3	0
citrate	395	C00158	16947	C6H8O7	0.235491	0.466271	0.335475	0	0.69528	0.015292	3	9	2.88741	24	9	3	0.333333	81	0	3500.92	92	91					0	0	0	2	0
fumarate	551	C00122	18012	C4H4O4	0.902684	1.78731	0.335475	0	0.704948	0.0151708	3	9	11.855	18	6	3	0.5	73	0	3172.72	120	72					181	0	616.875	120	76
glycolate	2482	C00160	17497	C2H4O3	0.187284	0.370822	0.335539	0	0.691523	0.0154007	7	8	6.29714	28	11	5	0.454545	51	0	3639.34	58	162					183	0	1030.63	94	199
hexanoate	1321	C01585	17120	C6H12O2	0.000947198	0.00187545	0.335475	0	0.691068	0.0151291	16	7	87.6027	31	17	15	0.882353	45	0	1775.75	48	149					148	0	1062.6	55	220
pyruvate	1079	C00022	15361	C3H3O3	1.55201	3.07298	0.335475	0	0.690174	0.0148776	9	8	27.627	24	6	3	0.5	85	0	3222.79	142	61					1	0	1.19486	2	0
