# Supplementary material for: Harnessing the optimization of enzyme catalytic rates in engineering of metabolic phenotypes
Source: PLoS Comput Biol. 2024 Nov 4;20(11):e1012576. doi: 10.1371/journal.pcbi.1012576 (PMC11563432; doi:10.1371/journal.pcbi.1012576)
Supplement: S3 Table — (XLSX) [file pcbi.1012576.s003.xlsx]

## Sheet: Sheet1
Table S3. Proposed engineering strategies for overproduction of compounds with the least number of modifications required.
Enzyme	Reaction	Log fold change
S. cerevisiae
Choline
Biotin--protein ligase	acetyl-CoA carboxylase, reaction	-0.00100355
Acetyl-CoA carboxylase	acetyl-CoA carboxylase, reaction	-7.2897
ATPase GET3	dihydroneopterin monophosphate dephosphorylase	-0.693147
Cytochrome c oxidase assembly protein	heme O monooxygenase	-0.200671
Uroporphyrinogen-III synthase	uroporphyrinogen-III synthase	-0.105361
Phospholipase D1	PC phospholipase D (1-18:0, 2-18:1), cell envelope	2.30259
Iron transport multicopper oxidase FET3	iron (II) transport	-0.105361
Palmitoleate
ATPase GET3	dihydroneopterin monophosphate dephosphorylase	-0.693147
Cytochrome c oxidase assembly protein	heme O monooxygenase	-0.367725
Protoheme IX farnesyltransferase, mitochondrial	Heme O synthase	-0.367725
Uroporphyrinogen decarboxylase	uroporphyrinogen decarboxylase (uroporphyrinogen III)	-1.0772
Uroporphyrinogen-III synthase	uroporphyrinogen-III synthase	-0.105361
Peroxisomal acyl-coenzyme A thioester hydrolase 1	peroxisomal acyl-CoA thioesterase (16:1)	2.30259
Iron transport multicopper oxidase FET3	iron (II) transport	-0.105361
E. coli
Proline
Gamma-glutamyl phosphate reductase	Glutamate-5-semialdehyde dehydrogenase	0.380115
Dye-decolorizing peroxidase YfeX	Ferrochelatase	2.30259
Pyrroline-5-carboxylate reductase	Pyrroline-5-carboxylate reductase	0.172644
Glutamate 5-kinase	Glutamate 5-kinase	0.380115
Serine
Fatty acid oxidation complex subunit alpha	3-hydroxyacyl-CoA dehydratase (3-hydroxyhexanoyl-CoA)	2.30259
Deferrochelatase	Ferrochelatase	-0.641443
Thiamine kinase	Thiamine kinase	-0.752096
Serine hydroxymethyltransferase	Glycine hydroxymethyltransferase, reversible (reversible)	0.0420021
Fatty acid oxidation complex subunit alpha	3-cis-2-trans-enoyl-CoA isomerase (reversible)	2.30259
