# Supplementary material for: Harnessing the optimization of enzyme catalytic rates in engineering of metabolic phenotypes
Source: PLoS Comput Biol. 2024 Nov 4;20(11):e1012576. doi: 10.1371/journal.pcbi.1012576 (PMC11563432; doi:10.1371/journal.pcbi.1012576)
Supplement: S4 Table — (XLSX) [file pcbi.1012576.s004.xlsx]

## Sheet: Sheet1
Table S4. The log fold change of predicted kcat values for enzymes required for the overproduction of at least three amino acids in eciML1515 model.
Uniprot ID	Protein Name	log fold changes
P76536	Dye-decolorizing peroxidase YfeX	-0.435985	-0.435985	-0.435985	-0.435985	-0.435985	2.30259	-0.435985	-0.435985	-0.435985
P31545	Deferrochelatase	-0.438943	-0.435985	-0.435985	-0.435985	-0.438943	-0.435985	-0.435985	-0.435985	-0.435985	-0.641443	-0.435985
P31548	Thiamine import ATP-binding protein ThiQ	-0.435985	-0.438943	-0.435985	-0.435985	-0.435985	-0.435985	-0.435985	-0.435985	-0.435985	-0.438943	-0.435985	-0.435985	-0.435985	-0.435985	-0.435985	-0.435985	-0.435985	-0.435985
P31549	Thiamine transport system permease protein ThiP	-0.435985	-0.438943	-0.435985	-0.435985	-0.435985	-0.435985	-0.435985	-0.435985	-0.435985	-0.438943	-0.435985	-0.435985	-0.435985	-0.435985	-0.435985	-0.435985	-0.435985	-0.435985
P31550	Thiamine-binding periplasmic protein	-0.435985	-0.438943	-0.435985	-0.435985	-0.435985	-0.435985	-0.435985	-0.435985	-0.435985	-0.438943	-0.435985	-0.435985	-0.435985	-0.435985	-0.435985	-0.435985	-0.435985	-0.435985
P21177	Fatty acid oxidation complex subunit alpha [Includes: Enoyl-CoA hydratase/Delta(3)-cis-Delta(2)-trans-enoyl-CoA isomerase/3-hydroxybutyryl-CoA epimerase	2.11842	2.30259	2.30259
P21599	Pyruvate kinase II	2.30259	0.92422	2.30259	0.754973	-2.30259
P39451	Alcohol dehydrogenase, propanol-preferring	-2.30259	-2.30259	-2.30259
P27302	Transketolase 1 (TK 1)	2.30259	0.44435	2.18008	2.30259
P15770	Shikimate dehydrogenase (NADP(+)) (SD) (SDH)	0.60556	0.227619	0.613224
P0A6D3	3-phosphoshikimate 1-carboxyvinyltransferase	0.60556	0.227619	0.613224
P12008	Chorismate synthase (CS)	0.60556	0.227619	0.613224
P05194	3-dehydroquinate dehydratase (3-dehydroquinase)	0.60556	0.227619	0.613224
P09126	Uroporphyrinogen-III synthase (UROS)	-0.435985	-0.438943	-0.435985	-0.435985	-0.435985	-0.435985	-0.435985	-0.435985	-0.435985	-0.438943	-0.435985	-0.435985	-0.435985	-0.435985	-0.435985	-0.435985	-0.435985	-0.435985
P32131	Oxygen-independent coproporphyrinogen III oxidase (CPO)	-0.435985	-0.438943	-0.435985	-0.435985	-0.435985	-0.435985	-0.435985	-0.435985	-0.435985	-0.438943	-0.435985	-0.435985	-0.435985	-0.435985	-0.435985	-0.435985	-0.435985	-0.435985
P0AAB4	3-octaprenyl-4-hydroxybenzoate carboxy-lyase	-0.435985	-0.438943	-0.435985	-0.435985	-0.435985	-0.435985	-0.435985	-0.435985	-0.435985	-0.438943	-0.435985	-0.435985	-0.435985	-0.435985	-0.435985	-0.435985	-0.435985	-0.435985
P05791	Dihydroxy-acid dehydratase (DAD)	2.30259	0.191232	0.522593
