# Supplementary material for: Harnessing the optimization of enzyme catalytic rates in engineering of metabolic phenotypes
Source: PLoS Comput Biol. 2024 Nov 4;20(11):e1012576. doi: 10.1371/journal.pcbi.1012576 (PMC11563432; doi:10.1371/journal.pcbi.1012576)
Supplement: S5 Table — (XLSX) [file pcbi.1012576.s005.xlsx]

## Sheet: Sheet1
Table S5. The log fold change of predicted kcat values for enzymes required for the overproduction of at least three amino acids in ecYeastGEM_v8.3.4 model.
Uniprot ID	Protein Name	log fold changes
P23542	Aspartate aminotransferase, cytoplasmic	0.373976	0.310658	0.269774
P48445	Biotin--protein ligase	-0.00100355	-0.00100355	-0.00100355	-0.00100355	-0.00100355	-0.000995017	-0.00100355	-0.000993531	-0.00100355	-0.00100355	-0.00100355	-0.00100355	-0.00100355	-0.00100355	-0.00100355	-0.00100355	-0.00100355	-0.00100355	-0.00100355	-0.00100355
P00890	Citrate synthase, mitochondrial	0.314158	0.2835	0.223137
P19414	Aconitate hydratase, mitochondrial (Aconitase)	0.774774	0.680652	0.510808
P41939	Isocitrate dehydrogenase [NADP] cytoplasmic (IDH)	2.30259	0.2835	0.223137
P10869	Aspartokinase	0.496907	0.213829	0.475615
P13663	Aspartate-semialdehyde dehydrogenase (ASA dehydrogenase) (ASADH)	0.496907	0.213829	0.475615
P31116	Homoserine dehydrogenase (HDH)	0.496907	0.213829	0.475615
P17423	Homoserine kinase (HK) (HSK)	0.496907	0.0131589	0.475616
Q12154	ATPase GET3	-0.693147	-0.693147	-0.693147	-0.693147	-0.693147	-0.693147	-0.693147	-0.693147	-0.693147	-0.693147	-0.693147	-0.693147	-0.693147	-0.693147	-0.693147	-0.693147	-0.693147	-0.693147	-0.693147	-0.693147
P40988	Low-affinity Fe(2+) transport protein (Low-affinity Fe(II) transport protein)	-0.105361	-0.105361	-0.105361	-0.105361	-0.105361	-0.105361	-0.105361	-0.105361	-0.105361	-0.105361	-0.105361	-0.105361	-0.105361	-0.105361	-0.105361	-0.105361	-0.105361	-0.105361	-0.105361
P40086	Cytochrome c oxidase assembly protein COX15 (Heme a synthase COX15)	-0.367725	-0.367725	-0.367725	-0.367725	-0.367725	-0.367725	-0.367725	-0.367725	-0.367725	-0.367725	-0.367725	-0.367725	-0.367725	-0.367725	-0.367725	-0.367725	-0.367725	-0.367725	-0.367725	-0.367725
P21592	Protoheme IX farnesyltransferase, mitochondrial	-0.367725	-0.367725	-0.367725	-0.367725	-0.367725	-0.367725	-0.367725	-0.367725	-0.367725	-0.367725	-0.367725	-0.367725	-0.367725	-0.367725	-0.367725	-0.367725	-0.367725	-0.367725	-0.367725	-0.367725
P40012	Protoporphyrinogen oxidase (PPO)	-0.367725	-0.367725	-0.367725	-0.367725	-0.367725	-0.367725	-0.367725	-0.367725	-0.367725	-0.367725	-0.367725	-0.367725	-0.367725	-0.367725	-0.367725	-0.367725	-0.367725	-0.367725	-0.367725	-0.367725
P06174	Uroporphyrinogen-III synthase (UROIIIS) (UROS)	-0.105361	-0.105361	-0.105361	-0.105361	-0.105361	-0.105361	-0.105361	-0.105361	-0.105361	-0.105361	-0.105361	-0.105361	-0.105361	-0.105361	-0.105361	-0.105361	-0.105361	-0.105361	-0.105361	-0.105361
