# Supplementary material for: Harnessing the optimization of enzyme catalytic rates in engineering of metabolic phenotypes
Source: PLoS Comput Biol. 2024 Nov 4;20(11):e1012576. doi: 10.1371/journal.pcbi.1012576 (PMC11563432; doi:10.1371/journal.pcbi.1012576)
Supplement: S6 Table — (XLSX) [file pcbi.1012576.s006.xlsx]

## Sheet: Sheet1
Table S6. Enzymes required reduction in their turnover number for the overproduction of at least one amino acid in eciML1515 model.
Uniprot ID	Protein Name	Number of Times Protein Targeted for Modifications in Decreasing direction	Pathway
P09126	Uroporphyrinogen-III synthase (UROS)	18	Porphyrin and chlorophyll metabolism
P0AAB4	3-octaprenyl-4-hydroxybenzoate carboxy-lyase	18	Ubiquinone and other terpenoid-quinone biosynthesis
P21599	Pyruvate kinase II	1	Glycolysis / Gluconeogenesis
P31545	Deferrochelatase	11	None
P31548	Thiamine import ATP-binding protein ThiQ	18	ABC transporters
P31549	Thiamine transport system permease protein ThiP	18	ABC transporters
P31550	Thiamine-binding periplasmic protein	18	ABC transporters
P32131	Oxygen-independent coproporphyrinogen III oxidase (CPO)	18	Porphyrin and chlorophyll metabolism
P39451	Alcohol dehydrogenase, propanol-preferring	3	Glycolysis / Gluconeogenesis
P50457	4-aminobutyrate aminotransferase PuuE	1	Alanine, aspartate and glutamate metabolism
P75948	Thiamine kinase	1	Thiamine metabolism
P76503	3-ketoacyl-CoA thiolase FadI	1	Fatty acid degradation
P76536	Dye-decolorizing peroxidase YfeX	8	None
