# Supplementary material for: Harnessing the optimization of enzyme catalytic rates in engineering of metabolic phenotypes
Source: PLoS Comput Biol. 2024 Nov 4;20(11):e1012576. doi: 10.1371/journal.pcbi.1012576 (PMC11563432; doi:10.1371/journal.pcbi.1012576)
Supplement: S7 Table — (XLSX) [file pcbi.1012576.s007.xlsx]

## Sheet: Sheet1
Table S7. Enzymes required reduction in their turnover number for the overproduction of at least one amino acid in ecYeastGEM_v8.3.4 model.
Uniprot ID	Protein Name	Number of Times Protein Targeted for Modifications in Decreasing direction	Pathway
P06174	Uroporphyrinogen-III synthase (UROIIIS) (UROS)	20	Porphyrin and chlorophyll metabolism
P21592	Protoheme IX farnesyltransferase, mitochondrial	20	Oxidative phosphorylation
P38993	Iron transport multicopper oxidase FET3	1	None
P40012	Protoporphyrinogen oxidase (PPO)	20	Porphyrin and chlorophyll metabolism
P40086	Cytochrome c oxidase assembly protein COX15 (Heme a synthase COX15)	20	Oxidative phosphorylation
P40988	Low-affinity Fe(2+) transport protein (Low-affinity Fe(II) transport protein)	19	None
P48445	Biotin--protein ligase	20	Biotin metabolism
Q12154	ATPase GET3	20	None
