# Supplementary material for: Harnessing the optimization of enzyme catalytic rates in engineering of metabolic phenotypes
Source: PLoS Comput Biol. 2024 Nov 4;20(11):e1012576. doi: 10.1371/journal.pcbi.1012576 (PMC11563432; doi:10.1371/journal.pcbi.1012576)
Supplement: S8 Table — (XLSX) [file pcbi.1012576.s008.xlsx]

## Sheet: Sheet1
Table S8. Comparison of OKO and OptReg.
	E. coli					S. cerevisiae
	Number of modifications by OKO	Number of modifications by OptReg	Shared modifications	Shared modifications with the same direction		Number of modifications by OKO	Number of modifications by OptReg	Shared modifications	Shared modifications with the same direction
L-alanine	11	171	5	5		11	126	0	0
L-arginine	11	171	4	4		16	133	0	0
L-asparagine	11	178	6	6		8	133	1	1
L-aspartate	17	178	10	4		9	142	1	1
L-cysteine	9	178	5	5		17	142	8	8
L-glutamate	9	178	5	5		12	142	0	0
L-glutamine	9	178	5	3		12	143	0	0
L-glycine	9	178	5	5		14	143	0	0
L-histidine	21	178	9	3		16	143	8	8
L-isoleucine	12	178	4	4		13	143	0	0
L-leucine	19	178	7	5		11	143	0	0
L-lysine	21	178	5	5		7	143	0	0
L-methionine	7	178	3	3		18	143	7	7
L-phenylalanine	23	178	5	3		12	143	0	0
L-proline	4	181	1	0		13	143	0	0
L-serine	5	188	1	1		10	143	0	0
L-threonine	9	188	5	3		13	143	0	0
L-tryptophan	22	188	5	5		12	143	5	5
L-tyrosine	25	188	6	5		13	143	0	0
L-valine	14	188	5	3		11	143	0	0
