# Supplementary material for: Harnessing the optimization of enzyme catalytic rates in engineering of metabolic phenotypes
Source: PLoS Comput Biol. 2024 Nov 4;20(11):e1012576. doi: 10.1371/journal.pcbi.1012576 (PMC11563432; doi:10.1371/journal.pcbi.1012576)
Supplement: S9 Table — (XLSX) [file pcbi.1012576.s009.xlsx]

## Sheet: Sheet1
Table S9. The number of genes and proteins with predicted kcat values in each species, using DLKcat.
Species	geneCount	proteinCount	ecCount
yHMPu5000034950_Citeromyces_hawaiiensis	762	626	537
yHMPu5000041678_Debaryomyces_prosopidis	758	606	515
yHMPu5000035707_Candida_heveicola	675	613	527
yHMPu5000035286_Candida_azyma	720	644	550
yHMPu5000034709_Kluyveromyces_aestuarii	677	628	531
Metschnikowia_matae_maris	692	625	532
yHMPu5000035674_Kregervanrija_delftensis	676	602	514
yHMPu5000041822_Dipodascus_geniculatus	768	626	539
Hanseniaspora_uvarum	558	522	455
Metschnikowia_proteae	648	598	516
Torulaspora_delbrueckii	682	621	527
yHMPu5000034875_Tetrapisispora_fleetii	727	635	531
yHMPu5000035629_Yueomyces_sinensis	681	571	485
Yarrowia_keelungensis	701	621	534
Candida_intermedia	716	635	543
yHMPu5000035022_Candida_emberorum	701	625	535
yHMPu5000035044_Barnettozyma_californica	718	633	539
yHMPu5000035667_Kurtzmaniella_cleridarum	696	635	541
Candida_tenuis	642	575	497
yHMPu5000034665_Kodamaea_laetipori	706	615	523
yHMPu5000034610_Saturnispora_hagleri	646	594	508
yHMPu5000034903_Ogataea_naganishii	704	623	534
yHMPu5000034899_Ogataea_kodamae	607	551	481
yHMPu5000034597_Candida_stellimalicola	669	613	522
yHMPu5000026124_Ogataea_henricii	677	604	516
yHMPu5000034654_Aciculoconidium_aculeatum	777	621	533
yHAB160_Kazachstania_kunashirensis	749	621	524
yHMPu5000034673_Blastobotrys_nivea	789	627	541
yHMPu5000026137_Ambrosiozyma_ambrosiae	703	624	527
yHMPu5000035675_Kregervanrija_fluxuum	689	606	515
yHMPu5000034681_Blastobotrys_americana	695	629	540
yHMPu5000034605_Spencermartinsiella_europaea	707	627	538
yHMPu5000034757_Lipomyces_doorenjongii	640	595	512
Metschnikowia_shivogae	653	602	516
Ascoidea_asiatica	735	605	522
yHMPu5000034887_Ogataea_trehaloabstinens	696	608	521
Stagonospora_nodorum	702	621	540
Millerozyma_acaciae	640	579	500
yHMPu5000035045_Barnettozyma_hawaiiensis	687	626	534
yHMPu5000034890_Ogataea_ramenticola	708	622	530
Xylona_heveae	691	624	538
Lachancea_lanzarotensis	698	642	545
yHMPu5000034674_Blastobotrys_muscicola	700	622	531
yHMPu5000035033_Candida_cretensis	683	600	514
Ascoidea_rubescens	708	601	520
Metschnikowia_dekortum	666	601	520
yHMPu5000034625_Pichia_kudriavzevii	668	586	501
Eremothecium_sinecaudum	587	559	476
yHMPu5000034892_Ogataea_pilisensis	709	628	534
Sporopachydermia_quercuum	714	636	544
Wickerhamomyces_anomalus	752	647	553
yHMPu5000035031_Candida_kruisii	752	597	514
yHMPu5000034629_Pichia_exigua	631	576	498
Nakaseomyces_bacillisporus	697	622	530
yHMPu5000034946_Ambrosiozyma_oregonensis	725	626	528
yHAB136_Kazachstania_bromeliacearum	707	596	514
Lachancea_thermotolerans	696	635	537
Tortispora_caseinolytica	590	559	483
Candida_versatilis	674	596	524
yHMPu5000035302_Candida_fragi	684	616	527
yHMPu5000034669_Blastobotrys_raffinofermentans	736	632	546
yHAB148_Kazachstania_intestinalis	709	624	530
yHMPu5000035274_Wickerhamomyces_alni	721	642	544
Kluyveromyces_marxianus	713	642	544
Ogataea_methanolica	720	619	527
Tetrapisispora_phaffii	738	638	533
yHMPu5000034742_Lipomyces_suomiensis	682	616	527
yHMPu5000034623_Pichia_norvegensis	630	563	485
yHMPu5000034973_Danielozyma_ontarioensis	686	601	518
Pichia_membranifaciens	662	592	505
yHMPu5000035018_Candida_canberraensis	705	628	536
yHMPu5000035037_Candida_montana	683	615	528
Saccharomyces_arboricola	776	653	547
Saccharomyces_eubayanus	767	644	540
Candida_sorboxylosa	617	560	483
Lachancea_fantastica	703	645	547
Metschnikowia_hamakuensis	673	615	528
Spathaspora_arborariae	701	616	529
yHMPu5000041863_Candida_gorgasii	685	599	518
yHMPu5000035301_Pichia_terricola	671	603	515
yHMPu5000034607_Saccharomycopsis_capsularis	747	633	541
Nakaseomyces_bracarensis	730	632	533
Candida_auris	656	602	516
Candida_boidinii_JCM9604	706	631	537
yHMPu5000035662_Meyerozyma_caribbica	650	576	494
yHAB154_Kazachstania_transvaalensis	664	578	496
Ogataea_parapolymorpha	613	556	484
yHMPu5000035041_Ambrosiozyma_pseudovanderkliftii	705	629	533
yHMPu5000034660_Diddensiella_caesifluorescens	703	624	536
Candida_carpophila	647	576	498
Nakaseomyces_delphensis	704	615	522
yHMPu5000035271_Wickerhamomyces_bovis	709	645	549
yHAB166_Kazachstania_yakushimaensis	726	595	510
yHMPu5000034904_Ogataea_nonfermentans	756	590	503
Brettanomyces_anomalus	680	622	532
yHMPu5000034933_Kuraishia_molischiana	704	623	533
yHMPu5000035242_Zygoascus_ofunaensis	686	627	537
yHMPu5000041693_Debaryomyces_nepalensis	689	609	524
Saccharomyces_uvarum	776	649	541
Lachancea_waltii	706	627	535
Metschnikowia_drakensbergensis	655	604	521
yHMPu5000035688_Cyberlindnera_xylosilytica	758	639	544
yHMPu5000034886_Ogataea_trehalophila	696	623	531
Metschnikowia_arizonensis	655	604	520
Ambrosiozyma_monospora	788	622	529
yHMPu5000035244_Candida_incommunis	692	623	535
Lachancea_dasiensis	694	633	538
Candida_sojae	615	527	455
yHMPu5000035641_Yamadazyma_scolyti	662	582	502
yHMPu5000035681_Candida_gotoi	729	631	540
yHMPu5000035650_Trigonopsis_variabilis	662	615	527
Metschnikowia_kamakouana	670	613	523
Tetrapisispora_blattae	715	604	508
yHMPu5000041713_Debaryomyces_maramus	704	618	529
yHMPu5000041824_Debaryomyces_subglobosus	680	603	523
yHMPu5000035696_Hanseniaspora_singularis	572	535	467
yHMPu5000035640_Yamadazyma_philogaea	638	580	498
yHMPu5000034947_Ambrosiozyma_philentoma	745	624	529
yHMPu5000034901_Ogataea_methylivora	760	622	530
yHMPu5000026142_Citeromyces_matritensis	809	628	538
yHMPu5000034594_Starmera_quercuum	728	643	549
yHAB159_Kazachstania_solicola	722	605	515
Lachancea_quebecensis	674	621	531
Metschnikowia_aberdeeniae	636	586	506
Saccharomyces_kudriavzevii	744	630	532
yHMPu5000034655_Botryozyma_nematodophila	726	607	518
yHMPu5000041743_Candida_hawaiiana	661	610	527
yHMPu5000035671_Phaffomyces_antillensis	700	637	542
yHMPu5000035690_Candida_vartiovaarae	714	651	553
yHMPu5000035670_Phaffomyces_opuntiae	694	623	531
Alloascoidea_hylecoeti	920	637	543
yHMPu5000041818_Magnusiomyces_tetrasperma	895	626	537
Metschnikowia_mauinuiana	672	613	524
Kazachstania_naganishii	723	626	533
Metschnikowia_ipomoeae	679	617	526
yHMPu5000026152_Torulaspora_franciscae	745	602	513
Yarrowia_deformans	702	622	535
yHMPu5000041862_Candida_golubevii	679	616	530
Candida_infanticola	620	580	510
Coccidioides_immitis	685	616	535
yHMPu5000034986_Candida_oregonensis	692	622	529
Spathaspora_gorwiae	734	604	518
Candida_homilentoma	713	623	532
Hanseniaspora_vinae	626	576	494
yHMPu5000034615_Saturnispora_zaruensis	645	597	509
yHMPu5000034632_Candida_athensensis	627	571	491
Starmerella_bombicola_JCM9596	606	567	497
yHMPu5000035691_Candida_salmanticensis	696	630	543
yHMPu5000034631_Martiniozyma_abiesophila	763	596	510
Kluyveromyces_lactis	689	636	535
Metschnikowia_kipukae	655	606	524
yHMPu5000035040_Ambrosiozyma_maleeae	683	619	523
Saitoella_complicata	658	606	528
yHMPu5000035695_Hanseniaspora_pseudoguilliermondii	558	528	463
yHMPu5000035703_Cyberlindnera_americana	715	638	543
Babjeviella_inositovora	737	639	546
yHAB158_Kazachstania_viticola	730	595	511
Saccharomycopsis_malanga	712	629	537
yHMPu5000035689_Candida_mycetangii	715	635	539
yHMPu5000035633_Candida_hispaniensis	668	619	532
yHMPu5000034897_Ogataea_glucozyma	736	618	524
Ambrosiozyma_kashinagacola	700	627	534
yHMPu5000026274_Komagataella_populi	656	606	520
Wickerhamiella_domercqiae	601	551	488
Scheffersomyces_lignosus	754	637	546
yHMPu5000035047_Barnettozyma_pratensis	709	637	540
Cyberlindnera_jadinii	739	641	550
yHMPu5000035679_Candida_rhagii	729	631	536
yHMPu5000034612_Saturnispora_saitoi	636	584	497
Debaryomyces_hansenii	696	610	522
yHMPu5000034862_Zygotorulaspora_florentina	720	642	543
Candida_apicola	616	575	503
Metschnikowia_borealis	677	617	528
Saccharomyces_mikatae	742	622	528
Lachancea_kluyveri	735	661	558
Saccharomyces_cerevisiae	848	706	582
Sugiyamaella_lignohabitans	708	636	545
yHMPu5000035652_Torulaspora_maleeae	649	598	510
Candida_arabinofermentans	700	624	533
yHMPu5000034979_Cyberlindnera_misumaiensis	701	628	534
Arxula_adeninivorans	700	627	540
Geotrichum_candidum	813	629	544
Priceomyces_haplophilus	650	589	504
Neurospora_crassa	803	622	536
Fusarium_graminearum	760	635	548
Candida_orthopsilosis	688	607	518
Wickerhamia_fluorescens	684	607	517
yHMPu5000034622_Pichia_occidentalis	679	610	521
yHMPu5000041855_Candida_ascalaphidarum	678	609	523
Candida_tanzawaensis	700	621	532
Metschnikowia_lockheadii	682	623	531
Metschnikowia_continentalis	679	619	532
Metschnikowia_bicuspidata	663	602	520
yHMPu5000041833_Candida_tammaniensis	713	611	526
yHMPu5000034670_Blastobotrys_proliferans	714	629	538
yHMPu5000034893_Ogataea_philodendra	622	562	486
yHMPu5000035687_Cyberlindnera_suaveolens	717	642	546
yHMPu5000034667_Blastobotrys_serpentis	718	628	541
yHMPu5000035699_Cyberlindnera_maclurae	686	626	535
Kuraishia_capsulata	712	631	537
yHMPu5000035048_Barnettozyma_salicaria	709	623	526
yHMPu5000034891_Ogataea_pini	679	610	519
yHMPu5000034988_Candida_fructus	684	623	534
yHMPu5000035243_Zygoascus_meyerae	688	627	539
yHMPu5000034877_Tetrapisispora_namnaonensis	736	640	534
yHMPu5000035268_Wickerhamomyces_hampshirensis	730	645	546
Nadsonia_fulvescens_var_elongata	714	621	536
yHMPu5000034611_Saturnispora_mendoncae	623	574	493
yHMPu5000034643_Candida_schatavii	711	611	523
yHMPu5000034939_Komagataella_pseudopastoris	642	594	512
yHMPu5000034624_Pichia_nakasei	592	544	472
Metschnikowia_matae	681	616	527
Metschnikowia_cerradonensis	676	620	529
yHMPu5000035297_Priceomyces_castillae	665	600	515
yHMPu5000026197_Brettanomyces_custersianus	643	590	509
yHMPu5000035645_Yarrowia_divulgata	711	623	536
yHMPu5000035686_Cyberlindnera_saturnus	755	639	546
Pachysolen_tannophilus	712	634	539
yHAB133_Kazachstania_unispora	751	637	540
yHMPu5000035673_Candida_orba	693	625	528
Eremothecium_coryli	614	583	497
yHMPu5000035046_Barnettozyma_populi	698	627	534
yHMPu5000034967_Candida_freyschussii	707	635	539
Sclerotinia_sclerotiorum	691	619	535
Meyerozyma_guilliermondii	660	580	500
yHMPu5000035282_Trigonopsis_vinaria	656	617	531
yHMPu5000034749_Lipomyces_mesembrius	680	624	537
Metschnikowia_hibisci	660	608	520
yHMPu5000034671_Blastobotrys_peoriensis	711	632	545
yHMPu5000034635_Nadsonia_fulvescens	715	624	538
Nakaseomyces_castellii	677	607	521
yHMPu5000034902_Ogataea_minuta	607	545	473
yHMPu5000034865_Zygosaccharomyces_kombuchaensis	654	599	516
yHMPu5000034646_Wickerhamiella_cacticola	672	578	504
yHMPu5000034760_Lipomyces_kononenkoae	699	623	537
Schizosaccharomyces_pombe	620	553	480
yHMPu5000034604_Sporopachydermia_lactativora	704	634	542
Aspergillus_nidulans	739	625	543
Wickerhamomyces_ciferrii	751	655	557
Candida_tropicalis	745	619	531
yHMPu5000035032_Candida_gatunensis	651	585	501
yHMPu5000034952_Citeromyces_siamensis	1181	628	538
yHMPu5000035318_Hyphopichia_heimii	725	621	529
yHMPu5000035658_Starmera_amethionina	658	598	512
yHMPu5000035677_Kodamaea_ohmeri	695	621	530
Arthrobotrys_oligospora	691	625	536
Candida_parapsilosis	702	602	517
yHMPu5000041829_Debaryomyces_fabryi	682	603	519
Zygosaccharomyces_bailii	664	610	520
Spathaspora_hagerdaliae	730	609	521
yHMPu5000035325_Cyberlindnera_petersonii	716	638	543
yHMPu5000034648_Candida_restingae	694	619	525
yHAB132_Kazachstania_martiniae	746	627	536
Candida_succiphila	676	613	524
yHMPu5000034758_Lipomyces_japonicus	661	607	520
Metschnikowia_bowlesiae	668	604	522
Candida_albicans	779	655	559
yHMPu5000034884_Peterozyma_toletana	760	639	546
Lachancea_cidri	692	625	530
Ashbya_aceri	608	579	495
yHAB153_Kazachstania_rosinii	734	623	526
yHAB164_Kazachstania_aerobia	716	613	518
Nakazawaea_peltata	718	629	538
Dekkera_bruxellensis	673	607	524
yHMPu5000035684_Kloeckera_hatyaiensis	570	537	471
Cyberlindnera_fabianii_JCM3601	731	648	554
yHMPu5000034710_Kluyveromyces_dobzhanskii	694	641	540
yHMPu5000035659_Saturnispora_dispora	617	572	491
Clavispora_lusitaniae	676	616	530
yHMPu5000034613_Saturnispora_serradocipensis	643	584	500
yHMPu5000035651_Torulaspora_microellipsoides	760	650	550
yHMPu5000034754_Lipomyces_arxii	701	624	537
yHMPu5000034957_Hanseniaspora_osmophila	649	581	499
Zygosaccharomyces_rouxii	686	627	534
Lachancea_fermentati	716	641	545
yHMPu5000041840_Candida_wancherniae	648	591	507
Eremothecium_cymbalariae	613	582	496
yHMPu5000034876_Tetrapisispora_iriomotensis	766	631	531
yHMPu5000034748_Lipomyces_oligophaga	649	598	513
yHMPu5000034614_Saturnispora_silvae	634	580	495
Metschnikowia_similis	662	596	515
Eremothecium_gossypii	620	590	502
yHMPu5000035261_Candida_ponderosae	732	645	548
yHMPu5000034978_Cyberlindnera_mrakii	722	634	544
yHMPu5000034998_Cephaloascus_albidus	739	631	535
Hyphopichia_burtonii	675	588	504
Candida_dubliniensis	725	623	532
Botrytis_cinerea	711	615	533
yHMPu5000034885_Ogataea_zsoltii	686	602	515
yHMPu5000034932_Kuraishia_ogatae	718	644	548
yHMPu5000034881_Torulaspora_pretoriensis	840	638	544
yHMPu5000035335_Candida_blattae	703	624	535
yHMPu5000034761_Lipomyces_lipofer	757	621	535
yHAB143_Kazachstania_siamensis	720	607	516
yHAB134_Kazachstania_turicensis	761	638	538
yHMPu5000034999_Cephaloascus_fragrans	742	651	553
Lachancea_mirantina	686	638	543
yHAB155_Kazachstania_spencerorum	748	606	517
Lachancea_meyersii	691	636	541
Saccharomyces_paradoxus	792	648	542
yHMPu5000035643_Yarrowia_bubula	714	623	534
yHMPu5000035296_Priceomyces_carsonii	681	599	514
Lipomyces_starkeyi	723	622	535
Lodderomyces_elongisporus	710	634	542
yHMPu5000034918_Nakazawaea_holstii	708	615	527
yHMPu5000034675_Blastobotrys_mokoenaii	706	629	537
yHMPu5000034963_Hanseniaspora_clermontiae	560	531	465
yHMPu5000035639_Wickerhamomyces_canadensis	717	643	546
yHMPu5000035279_Tortispora_starmeri	637	600	513
Yarrowia_lipolytica	709	624	537
Candida_glabrata	717	629	535
yHMPu5000034627_Pichia_heedii	643	588	503
yHMPu5000034990_Candida_corydali	708	590	503
Naumovozyma_castellii	741	625	523
Spathaspora_passalidarum	713	618	528
Kazachstania_africana	727	620	527
yHMPu5000035672_Phaffomyces_thermotolerans	697	629	536
yHMPu5000034636_Ogataea_nitratoaversa	711	621	528
yHMPu5000034974_Deakozyma_indianensis	677	611	527
Lachancea_nothofagi	711	644	544
Hanseniaspora_valbyensis	588	525	461
Metschnikowia_hawaiiensis	667	607	521
Spathaspora_girioi	712	600	514
Saprochaete_clavata	685	627	538
Scheffersomyces_stipitis	742	638	543
yHAB147_Kazachstania_taianensis	698	600	512
yHMPu5000035252_Yamadazyma_nakazawae	674	597	513
Naumovozyma_dairenensis	755	637	535
yHMPu5000034637_Ogataea_populiabae	673	604	518
yHMPu5000026256_Zygotorulaspora_mrakii	701	638	541
yHMPu5000034661_Dipodascus_albidus	772	628	538
yHMPu5000034606_Priceomyces_medius	665	600	511
yHMPu5000035011_Candida_pyralidae	677	605	522
yHMPu5000034883_Peterozyma_xylosa	729	637	544
yHMPu5000026145_Ambrosiozyma_vanderkliftii	710	623	528
Metschnikowia_santaceciliae	675	619	529
yHMPu5000035654_Tortispora_ganteri	633	588	504
Ogataea_polymorpha	591	537	475
Vanderwaltozyma_polyspora	754	641	538
yHMPu5000034866_Zygosaccharomyces_bisporus	679	623	530
yHMPu5000035665_Middelhovenomyces_tepae	722	634	543
Nakaseomyces_nivariensis	727	630	532
Komagataella_pastoris	652	605	520
