# Supplementary material for: Harnessing the optimization of enzyme catalytic rates in engineering of metabolic phenotypes
Source: PLoS Comput Biol. 2024 Nov 4;20(11):e1012576. doi: 10.1371/journal.pcbi.1012576 (PMC11563432; doi:10.1371/journal.pcbi.1012576)
Supplement: S10 Table — (XLSX) [file pcbi.1012576.s010.xlsx]

## Sheet: Sheet1
Table S10. The number of genes and proteins with predicted kcat values in each species, using TurNup.
Species	geneCount	proteinCount	ecCount
yHMPu5000035046_Barnettozyma_populi	873	798	557
Wickerhamia_fluorescens	820	764	536
yHMPu5000035691_Candida_salmanticensis	893	794	570
yHMPu5000034627_Pichia_heedii	807	749	529
yHMPu5000034748_Lipomyces_oligophaga	845	739	534
Metschnikowia_bowlesiae	826	758	547
yHMPu5000034974_Deakozyma_indianensis	862	759	552
Candida_parapsilosis	826	760	539
yHMPu5000035044_Barnettozyma_californica	886	810	563
yHMPu5000034939_Komagataella_pseudopastoris	789	741	536
Kluyveromyces_marxianus	837	811	566
yHAB136_Kazachstania_bromeliacearum	753	746	535
yHMPu5000035662_Meyerozyma_caribbica	824	737	517
yHMPu5000034610_Saturnispora_hagleri	801	748	533
Lachancea_fantastica	838	810	568
Schizosaccharomyces_pombe	728	676	504
yHMPu5000034758_Lipomyces_japonicus	836	750	543
Scheffersomyces_stipitis	895	807	568
yHMPu5000034671_Blastobotrys_peoriensis	939	788	569
Arxula_adeninivorans	924	789	566
yHMPu5000034654_Aciculoconidium_aculeatum	848	784	557
Candida_tanzawaensis	843	782	555
Hyphopichia_burtonii	813	738	530
Candida_carpophila	812	727	524
yHMPu5000034891_Ogataea_pini	858	773	545
yHMPu5000034932_Kuraishia_ogatae	887	812	573
Ascoidea_rubescens	807	754	540
Saccharomyces_cerevisiae	901	901	604
Lachancea_thermotolerans	822	799	562
yHAB164_Kazachstania_aerobia	769	765	540
yHMPu5000035032_Candida_gatunensis	808	745	525
yHMPu5000034648_Candida_restingae	846	782	549
Tetrapisispora_phaffii	801	796	556
Candida_orthopsilosis	836	770	538
Pichia_membranifaciens	802	743	529
yHMPu5000034903_Ogataea_naganishii	864	791	559
Lachancea_cidri	816	785	550
yHMPu5000035671_Phaffomyces_antillensis	884	806	566
yHMPu5000035296_Priceomyces_carsonii	865	768	538
yHMPu5000035679_Candida_rhagii	875	794	561
yHMPu5000026142_Citeromyces_matritensis	902	790	558
Candida_succiphila	840	776	544
yHMPu5000041833_Candida_tammaniensis	857	779	550
Lachancea_mirantina	823	795	559
Neurospora_crassa	991	771	558
yHMPu5000034998_Cephaloascus_albidus	889	803	561
Naumovozyma_castellii	778	774	546
yHMPu5000035268_Wickerhamomyces_hampshirensis	914	822	569
yHMPu5000034636_Ogataea_nitratoaversa	855	786	555
Eremothecium_coryli	730	722	509
yHMPu5000035271_Wickerhamomyces_bovis	885	820	571
yHMPu5000026124_Ogataea_henricii	853	769	545
yHMPu5000035643_Yarrowia_bubula	887	789	564
yHMPu5000034883_Peterozyma_xylosa	894	810	569
yHMPu5000035261_Candida_ponderosae	919	820	573
Candida_intermedia	879	794	565
yHMPu5000034675_Blastobotrys_mokoenaii	900	783	564
Xylona_heveae	941	777	557
yHMPu5000034884_Peterozyma_toletana	894	808	574
yHMPu5000034885_Ogataea_zsoltii	855	763	544
Spathaspora_girioi	843	756	538
yHMPu5000034865_Zygosaccharomyces_kombuchaensis	779	752	540
Candida_infanticola	769	711	535
Metschnikowia_similis	806	741	540
Nakaseomyces_bacillisporus	782	776	553
yHMPu5000035687_Cyberlindnera_suaveolens	883	812	571
yHMPu5000034622_Pichia_occidentalis	832	767	547
yHMPu5000034611_Saturnispora_mendoncae	784	729	519
Candida_apicola	779	711	524
Tortispora_caseinolytica	778	688	508
yHMPu5000034886_Ogataea_trehalophila	852	787	557
Metschnikowia_proteae	811	745	543
yHMPu5000035690_Candida_vartiovaarae	872	814	577
Wickerhamomyces_ciferrii	909	837	585
Tetrapisispora_blattae	763	757	528
yHMPu5000034952_Citeromyces_siamensis	990	796	559
Arthrobotrys_oligospora	965	773	561
Kazachstania_naganishii	786	781	555
yHMPu5000035654_Tortispora_ganteri	825	730	527
yHMPu5000034978_Cyberlindnera_mrakii	887	802	568
yHMPu5000035707_Candida_heveicola	848	773	549
yHMPu5000034979_Cyberlindnera_misumaiensis	865	800	560
Lachancea_lanzarotensis	831	806	565
yHMPu5000035022_Candida_emberorum	852	790	556
yHMPu5000034881_Torulaspora_pretoriensis	824	805	565
Hanseniaspora_vinae	745	726	516
yHMPu5000034655_Botryozyma_nematodophila	875	744	537
yHMPu5000034988_Candida_fructus	856	783	558
yHMPu5000034629_Pichia_exigua	787	725	525
yHMPu5000034742_Lipomyces_suomiensis	884	762	548
yHMPu5000041862_Candida_golubevii	847	778	553
Sugiyamaella_lignohabitans	918	794	569
Torulaspora_delbrueckii	804	784	550
Spathaspora_gorwiae	839	757	542
yHMPu5000034897_Ogataea_glucozyma	875	783	550
Lachancea_nothofagi	836	802	568
Candida_sojae	738	663	473
yHMPu5000034947_Ambrosiozyma_philentoma	888	792	556
yHMPu5000034754_Lipomyces_arxii	919	766	562
Candida_boidinii_JCM9604	872	798	563
yHMPu5000035018_Candida_canberraensis	872	796	562
yHMPu5000034946_Ambrosiozyma_oregonensis	890	798	554
Ambrosiozyma_kashinagacola	863	793	560
Kluyveromyces_lactis	835	805	560
yHMPu5000035675_Kregervanrija_fluxuum	873	769	543
yHAB155_Kazachstania_spencerorum	834	751	540
Candida_albicans	899	818	582
Saitoella_complicata	896	748	549
yHMPu5000035318_Hyphopichia_heimii	878	785	554
yHMPu5000035659_Saturnispora_dispora	777	723	517
yHMPu5000034757_Lipomyces_doorenjongii	830	737	534
yHMPu5000034594_Starmera_quercuum	872	819	570
yHMPu5000035286_Candida_azyma	908	823	573
Metschnikowia_matae_maris	873	785	556
yHMPu5000041863_Candida_gorgasii	848	758	543
yHMPu5000035040_Ambrosiozyma_maleeae	850	780	550
Zygosaccharomyces_rouxii	804	782	559
Ambrosiozyma_monospora	868	792	557
yHMPu5000035651_Torulaspora_microellipsoides	847	815	574
yHMPu5000035011_Candida_pyralidae	824	763	546
Saprochaete_clavata	873	787	563
yHMPu5000034893_Ogataea_philodendra	762	710	513
yHMPu5000034667_Blastobotrys_serpentis	921	785	564
yHMPu5000035639_Wickerhamomyces_canadensis	899	820	569
Metschnikowia_cerradonensis	864	781	555
Hanseniaspora_uvarum	671	655	484
yHMPu5000034615_Saturnispora_zaruensis	815	756	535
yHMPu5000035048_Barnettozyma_salicaria	863	793	551
yHMPu5000035037_Candida_montana	864	790	553
Eremothecium_gossypii	734	728	525
Kuraishia_capsulata	887	800	562
Nadsonia_fulvescens_var_elongata	830	780	563
yHMPu5000026145_Ambrosiozyma_vanderkliftii	873	793	553
yHMPu5000035681_Candida_gotoi	874	792	564
Saccharomyces_paradoxus	820	810	562
yHMPu5000034990_Candida_corydali	800	738	523
Candida_arabinofermentans	847	783	558
yHAB160_Kazachstania_kunashirensis	786	766	545
Saccharomyces_mikatae	796	786	551
Vanderwaltozyma_polyspora	802	795	559
yHMPu5000041693_Debaryomyces_nepalensis	868	769	547
Lipomyces_starkeyi	920	765	561
yHMPu5000035695_Hanseniaspora_pseudoguilliermondii	689	666	490
yHMPu5000034625_Pichia_kudriavzevii	797	741	533
Saccharomyces_kudriavzevii	800	787	555
yHMPu5000035252_Yamadazyma_nakazawae	831	758	536
yHMPu5000034681_Blastobotrys_americana	917	787	564
yHMPu5000035684_Kloeckera_hatyaiensis	704	673	498
Nakaseomyces_nivariensis	797	792	554
Zygosaccharomyces_bailii	794	766	544
Hanseniaspora_valbyensis	681	656	489
Metschnikowia_mauinuiana	847	774	550
yHMPu5000035665_Middelhovenomyces_tepae	925	796	568
Starmerella_bombicola_JCM9596	777	710	522
Stagonospora_nodorum	1135	774	564
Lachancea_waltii	845	796	555
Lachancea_quebecensis	803	778	554
Eremothecium_cymbalariae	737	731	511
yHMPu5000034607_Saccharomycopsis_capsularis	872	795	561
yHMPu5000034866_Zygosaccharomyces_bisporus	806	775	553
yHMPu5000034918_Nakazawaea_holstii	864	780	548
yHMPu5000034967_Candida_freyschussii	874	807	562
yHMPu5000035243_Zygoascus_meyerae	897	786	566
yHMPu5000041822_Dipodascus_geniculatus	865	781	563
Candida_sorboxylosa	752	697	513
yHMPu5000035670_Phaffomyces_opuntiae	870	795	554
yHMPu5000034950_Citeromyces_hawaiiensis	889	788	557
Metschnikowia_santaceciliae	858	777	556
Metschnikowia_hamakuensis	848	766	554
yHMPu5000034902_Ogataea_minuta	760	697	502
Scheffersomyces_lignosus	885	797	571
Metschnikowia_kipukae	826	762	551
yHAB143_Kazachstania_siamensis	769	757	541
yHMPu5000034670_Blastobotrys_proliferans	918	788	563
Metschnikowia_dekortum	820	754	544
yHMPu5000034709_Kluyveromyces_aestuarii	818	791	554
yHMPu5000035301_Pichia_terricola	824	762	541
Cyberlindnera_fabianii_JCM3601	886	819	577
Nakazawaea_peltata	871	798	561
yHMPu5000034710_Kluyveromyces_dobzhanskii	838	812	564
yHMPu5000034875_Tetrapisispora_fleetii	801	795	552
yHMPu5000035658_Starmera_amethionina	810	762	536
yHMPu5000034669_Blastobotrys_raffinofermentans	927	791	570
Alloascoidea_hylecoeti	899	804	567
yHMPu5000035689_Candida_mycetangii	870	803	562
yHAB153_Kazachstania_rosinii	801	771	548
yHMPu5000026274_Komagataella_populi	813	764	546
yHMPu5000035325_Cyberlindnera_petersonii	856	802	566
yHMPu5000034604_Sporopachydermia_lactativora	875	792	568
yHMPu5000035274_Wickerhamomyces_alni	909	819	567
yHAB132_Kazachstania_martiniae	805	786	557
Nakaseomyces_bracarensis	799	793	555
Lachancea_kluyveri	864	838	580
yHAB159_Kazachstania_solicola	804	761	536
Nakaseomyces_castellii	762	760	542
yHMPu5000026152_Torulaspora_franciscae	781	760	534
Wickerhamomyces_anomalus	894	823	577
yHMPu5000034605_Spencermartinsiella_europaea	922	785	563
Spathaspora_arborariae	848	774	552
Clavispora_lusitaniae	852	778	557
Priceomyces_haplophilus	815	745	526
yHMPu5000041840_Candida_wancherniae	809	741	531
Eremothecium_sinecaudum	697	692	492
yHMPu5000034749_Lipomyces_mesembrius	898	768	559
Metschnikowia_aberdeeniae	793	733	526
yHMPu5000034890_Ogataea_ramenticola	882	794	556
yHMPu5000034999_Cephaloascus_fragrans	883	814	576
yHMPu5000041678_Debaryomyces_prosopidis	871	766	540
yHMPu5000034623_Pichia_norvegensis	772	710	509
yHMPu5000034674_Blastobotrys_muscicola	872	775	554
yHMPu5000034635_Nadsonia_fulvescens	864	788	567
Metschnikowia_arizonensis	826	762	545
yHMPu5000034957_Hanseniaspora_osmophila	757	738	521
Fusarium_graminearum	1145	788	570
Spathaspora_hagerdaliae	849	761	545
Metschnikowia_shivogae	814	748	538
yHMPu5000026137_Ambrosiozyma_ambrosiae	879	793	553
yHMPu5000035673_Candida_orba	869	792	554
yHMPu5000035645_Yarrowia_divulgata	887	790	565
Debaryomyces_hansenii	869	777	546
Botrytis_cinerea	1078	767	552
yHAB166_Kazachstania_yakushimaensis	781	743	535
Babjeviella_inositovora	880	807	570
Candida_tropicalis	861	783	557
yHMPu5000034614_Saturnispora_silvae	783	731	522
Metschnikowia_drakensbergensis	825	760	545
yHMPu5000035688_Cyberlindnera_xylosilytica	887	806	570
Metschnikowia_hawaiiensis	841	764	547
Aspergillus_nidulans	1170	780	565
yHMPu5000034660_Diddensiella_caesifluorescens	907	783	561
Lodderomyces_elongisporus	870	796	568
yHMPu5000041743_Candida_hawaiiana	832	763	550
Cyberlindnera_jadinii	877	812	576
yHMPu5000035677_Kodamaea_ohmeri	850	786	552
Ogataea_polymorpha	750	679	502
Ashbya_aceri	722	716	515
yHMPu5000035667_Kurtzmaniella_cleridarum	879	805	561
yHAB147_Kazachstania_taianensis	758	753	536
yHMPu5000034631_Martiniozyma_abiesophila	908	755	538
yHAB134_Kazachstania_turicensis	833	806	561
yHMPu5000035672_Phaffomyces_thermotolerans	884	803	563
yHAB158_Kazachstania_viticola	769	745	533
Candida_tenuis	807	730	518
yHMPu5000035640_Yamadazyma_philogaea	796	732	522
yHMPu5000041829_Debaryomyces_fabryi	876	772	540
yHMPu5000034986_Candida_oregonensis	864	778	551
Candida_auris	835	765	538
Sclerotinia_sclerotiorum	1036	774	554
yHMPu5000034973_Danielozyma_ontarioensis	831	755	540
yHMPu5000034862_Zygotorulaspora_florentina	834	809	569
yHMPu5000035703_Cyberlindnera_americana	894	813	566
Ogataea_methanolica	847	784	554
Komagataella_pastoris	810	757	545
Ascoidea_asiatica	844	770	540
yHMPu5000035244_Candida_incommunis	883	772	562
yHMPu5000034760_Lipomyces_kononenkoae	914	768	562
yHMPu5000034613_Saturnispora_serradocipensis	784	733	526
yHMPu5000034904_Ogataea_nonfermentans	809	750	532
yHMPu5000035335_Candida_blattae	895	791	556
yHMPu5000034646_Wickerhamiella_cacticola	786	720	530
Saccharomyces_uvarum	821	810	561
Metschnikowia_kamakouana	838	769	551
Yarrowia_keelungensis	884	786	563
yHMPu5000035641_Yamadazyma_scolyti	835	749	528
Candida_homilentoma	852	783	557
Saccharomyces_eubayanus	827	810	560
Geotrichum_candidum	878	788	570
yHAB133_Kazachstania_unispora	820	803	564
yHMPu5000035242_Zygoascus_ofunaensis	881	784	561
yHMPu5000035650_Trigonopsis_variabilis	871	762	550
Candida_dubliniensis	856	785	553
yHMPu5000034901_Ogataea_methylivora	889	794	556
yHMPu5000041824_Debaryomyces_subglobosus	868	771	546
yHMPu5000035652_Torulaspora_maleeae	772	749	532
yHMPu5000034761_Lipomyces_lipofer	906	761	558
Lachancea_dasiensis	836	801	556
yHMPu5000034624_Pichia_nakasei	738	685	497
yHAB154_Kazachstania_transvaalensis	725	717	522
Yarrowia_deformans	886	787	564
Candida_versatilis	858	742	546
yHMPu5000034612_Saturnispora_saitoi	792	738	522
Brettanomyces_anomalus	844	783	562
yHMPu5000026197_Brettanomyces_custersianus	802	751	537
Millerozyma_acaciae	805	732	523
yHMPu5000035633_Candida_hispaniensis	870	785	561
yHMPu5000035047_Barnettozyma_pratensis	887	809	566
yHMPu5000035674_Kregervanrija_delftensis	841	768	542
Pachysolen_tannophilus	882	801	562
yHMPu5000035699_Cyberlindnera_maclurae	860	796	560
Coccidioides_immitis	964	765	559
Metschnikowia_bicuspidata	819	756	545
yHMPu5000035282_Trigonopsis_vinaria	855	758	554
yHMPu5000035629_Yueomyces_sinensis	726	723	506
yHMPu5000035033_Candida_cretensis	823	750	535
yHMPu5000035279_Tortispora_starmeri	845	740	535
yHMPu5000034899_Ogataea_kodamae	770	708	505
Nakaseomyces_delphensis	777	772	547
Metschnikowia_continentalis	865	782	556
yHMPu5000034876_Tetrapisispora_iriomotensis	801	790	554
yHMPu5000034597_Candida_stellimalicola	824	783	545
Metschnikowia_matae	869	778	552
yHMPu5000035041_Ambrosiozyma_pseudovanderkliftii	882	800	557
Metschnikowia_lockheadii	864	783	556
Wickerhamiella_domercqiae	761	682	512
Meyerozyma_guilliermondii	814	732	523
Metschnikowia_hibisci	821	755	540
yHMPu5000035686_Cyberlindnera_saturnus	888	814	571
Dekkera_bruxellensis	835	772	552
Lachancea_meyersii	825	798	561
Lachancea_fermentati	835	802	566
yHMPu5000041818_Magnusiomyces_tetrasperma	878	789	564
yHMPu5000034877_Tetrapisispora_namnaonensis	802	796	557
Yarrowia_lipolytica	886	790	565
yHAB148_Kazachstania_intestinalis	781	776	550
yHMPu5000035045_Barnettozyma_hawaiiensis	858	793	556
yHMPu5000034643_Candida_schatavii	854	785	546
yHMPu5000034963_Hanseniaspora_clermontiae	689	664	494
yHMPu5000034637_Ogataea_populiabae	854	758	542
Saccharomyces_arboricola	834	822	569
yHMPu5000034606_Priceomyces_medius	836	762	531
yHMPu5000035302_Candida_fragi	860	783	545
yHMPu5000026256_Zygotorulaspora_mrakii	823	797	565
yHMPu5000035297_Priceomyces_castillae	840	758	536
yHMPu5000034665_Kodamaea_laetipori	854	782	547
Metschnikowia_ipomoeae	856	776	552
Candida_glabrata	788	784	560
Sporopachydermia_quercuum	891	796	569
yHMPu5000041855_Candida_ascalaphidarum	824	763	546
Spathaspora_passalidarum	851	778	553
Naumovozyma_dairenensis	808	803	558
yHMPu5000034933_Kuraishia_molischiana	884	795	557
Saccharomycopsis_malanga	861	793	558
yHMPu5000035696_Hanseniaspora_singularis	688	670	493
yHMPu5000034673_Blastobotrys_nivea	963	782	568
yHMPu5000034892_Ogataea_pilisensis	860	785	561
yHMPu5000034632_Candida_athensensis	783	720	508
yHMPu5000041713_Debaryomyces_maramus	873	787	555
yHMPu5000035031_Candida_kruisii	823	750	535
yHMPu5000034887_Ogataea_trehaloabstinens	866	767	549
yHMPu5000034661_Dipodascus_albidus	875	788	561
Kazachstania_africana	776	774	547
Metschnikowia_borealis	865	774	553
Ogataea_parapolymorpha	776	709	513
