# Supplementary material for: Harnessing the optimization of enzyme catalytic rates in engineering of metabolic phenotypes
Source: PLoS Comput Biol. 2024 Nov 4;20(11):e1012576. doi: 10.1371/journal.pcbi.1012576 (PMC11563432; doi:10.1371/journal.pcbi.1012576)
Supplement: S12 Table — (XLSX) [file pcbi.1012576.s012.xlsx]

## Sheet: Sheet1
Table S12. Number of enzymes taken from each organism for amino acid modifications, using DLKcat.
	S. cerevisiae
	Organism	Number of enzymes
	yHMPu5000041818_Magnusiomyces_tetrasperma	14
	Coccidioides_immitis	17
	yHMPu5000035696_Hanseniaspora_singularis	13
	yHMPu5000026145_Ambrosiozyma_vanderkliftii	14
	yHMPu5000034607_Saccharomycopsis_capsularis	14
	yHMPu5000035690_Candida_vartiovaarae	14
	yHMPu5000034742_Lipomyces_suomiensis	14
	yHMPu5000034671_Blastobotrys_peoriensis	21
	Tetrapisispora_phaffii	13
	Candida_dubliniensis	14
	yHMPu5000034710_Kluyveromyces_dobzhanskii	16
	Spathaspora_gorwiae	14
	yHMPu5000034681_Blastobotrys_americana	14
	Saccharomyces_cerevisiae	22
	yHAB134_Kazachstania_turicensis	10
	Cyberlindnera_fabianii_JCM3601	17
	yHMPu5000035335_Candida_blattae	11
	Sclerotinia_sclerotiorum	14
	Priceomyces_haplophilus	9
	Saccharomyces_paradoxus	7
	Candida_apicola	13
	yHMPu5000034918_Nakazawaea_holstii	11
	Vanderwaltozyma_polyspora	14
	yHMPu5000035274_Wickerhamomyces_alni	12
	yHMPu5000034631_Martiniozyma_abiesophila	9
	yHMPu5000041713_Debaryomyces_maramus	8
	Saitoella_complicata	32
	yHMPu5000034877_Tetrapisispora_namnaonensis	13
	yHMPu5000034883_Peterozyma_xylosa	27
	yHMPu5000035031_Candida_kruisii	14
	yHAB133_Kazachstania_unispora	31
	yHMPu5000034887_Ogataea_trehaloabstinens	20
	yHMPu5000034623_Pichia_norvegensis	13
	yHMPu5000035279_Tortispora_starmeri	15
	yHMPu5000035261_Candida_ponderosae	13
	yHMPu5000035703_Cyberlindnera_americana	4
	yHMPu5000034597_Candida_stellimalicola	11
	yHMPu5000026142_Citeromyces_matritensis	13
	yHAB160_Kazachstania_kunashirensis	8
	yHMPu5000035022_Candida_emberorum	13
	Sugiyamaella_lignohabitans	50
	yHMPu5000034646_Wickerhamiella_cacticola	13
	yHAB155_Kazachstania_spencerorum	1
	Metschnikowia_lockheadii	2
	Ascoidea_asiatica	4
	yHMPu5000034636_Ogataea_nitratoaversa	8
	Candida_sojae	5
	yHMPu5000034952_Citeromyces_siamensis	5
	yHMPu5000034674_Blastobotrys_muscicola	6
	Lodderomyces_elongisporus	5
	yHMPu5000035242_Zygoascus_ofunaensis	2
	Lachancea_fantastica	2
	Zygosaccharomyces_rouxii	3
	Candida_parapsilosis	3
	yHMPu5000035695_Hanseniaspora_pseudoguilliermondii	1
	yHMPu5000026274_Komagataella_populi	1
	yHMPu5000035011_Candida_pyralidae	1
	Nakazawaea_peltata	3
	yHMPu5000034950_Citeromyces_hawaiiensis	5
	yHMPu5000034673_Blastobotrys_nivea	5
	Spathaspora_girioi	5
	yHAB159_Kazachstania_solicola	2
	Ascoidea_rubescens	4
	yHMPu5000035286_Candida_azyma	9
	yHMPu5000034655_Botryozyma_nematodophila	2
	Pachysolen_tannophilus	1
	Lachancea_kluyveri	4
	yHMPu5000034749_Lipomyces_mesembrius	3
	yHMPu5000035252_Yamadazyma_nakazawae	1
	Nakaseomyces_delphensis	4
	yHMPu5000034758_Lipomyces_japonicus	4
	yHMPu5000034890_Ogataea_ramenticola	3
	yHMPu5000026152_Torulaspora_franciscae	4
	Pichia_membranifaciens	5
	yHMPu5000034757_Lipomyces_doorenjongii	1
	Meyerozyma_guilliermondii	2
	yHMPu5000034892_Ogataea_pilisensis	1
	Lachancea_cidri	5
	yHMPu5000035045_Barnettozyma_hawaiiensis	8
	yHMPu5000035040_Ambrosiozyma_maleeae	2
	yHMPu5000034614_Saturnispora_silvae	4
	Cyberlindnera_jadinii	3
	Yarrowia_deformans	1
	Zygosaccharomyces_bailii	3
	Candida_auris	3
	yHMPu5000041678_Debaryomyces_prosopidis	3
	Ogataea_methanolica	2
	yHMPu5000041743_Candida_hawaiiana	1
	yHMPu5000034670_Blastobotrys_proliferans	3
	yHMPu5000035302_Candida_fragi	1
	Candida_versatilis	2
	yHMPu5000035650_Trigonopsis_variabilis	4
	Wickerhamia_fluorescens	1
	Yarrowia_keelungensis	2
	yHMPu5000034986_Candida_oregonensis	3
	Lachancea_mirantina	2
	Spathaspora_hagerdaliae	1
	yHMPu5000035046_Barnettozyma_populi	1
	Nakaseomyces_bracarensis	2
	yHMPu5000035691_Candida_salmanticensis	1
	yHMPu5000034903_Ogataea_naganishii	1
	yHMPu5000041862_Candida_golubevii	1
	yHMPu5000034606_Priceomyces_medius	1
