# Supplementary material for: Harnessing the optimization of enzyme catalytic rates in engineering of metabolic phenotypes
Source: PLoS Comput Biol. 2024 Nov 4;20(11):e1012576. doi: 10.1371/journal.pcbi.1012576 (PMC11563432; doi:10.1371/journal.pcbi.1012576)
Supplement: S13 Table — (XLSX) [file pcbi.1012576.s013.xlsx]

## Sheet: Sheet1
Table S13. Enzyme-reaction pair with available k_cat values in the TurNup results with their corresponding range.
	S. cerevisiae
	enzyme_uniprot	reaction	k_cat in model	min k_cat	max k_cat
	P32891	(R)-lactate:ferricytochrome-c 2-oxidoreductase (No1)	5.39986e+06	25081	5.93985e+06
	P32891	(R)-lactate:ferricytochrome-c 2-oxidoreductase (No2)	5.39986e+06	25081	5.93985e+06
	P39976	(R)-lactate:ferricytochrome-c 2-oxidoreductase (No3)	5.39986e+06	7800.87	5.93985e+06
	P39976	(R)-lactate:ferricytochrome-c 2-oxidoreductase (No4)	5.39986e+06	7800.87	5.93985e+06
	P46681	(R)-lactate:ferricytochrome-c 2-oxidoreductase (No1)	5.39986e+06	7800.87	5.93985e+06
	P46681	(R)-lactate:ferricytochrome-c 2-oxidoreductase (No2)	5.39986e+06	7800.87	5.93985e+06
	P00175	(S)-lactate:ferricytochrome-c 2-oxidoreductase (No1)	1.33921e+06	17776.5	1.47313e+06
	P00175	(S)-lactate:ferricytochrome-c 2-oxidoreductase (No2)	1.33921e+06	17776.5	1.47313e+06
	P40989	1,3-beta-glucan synthase (No1)	48000.8	10874.3	103661
	Q04952	1,3-beta-glucan synthase (No2)	48000.8	10874.3	103661
	P25358	1,3-beta-glucan synthase (No3)	48000.8	11890.1	75828
	P38631	1,3-beta-glucan synthase (No3)	48000.8	10874.3	103661
	P40545	1-(5-phosphoribosyl)-5-[(5-phosphoribosylamino)methylideneamino)imidazole-4-carboxamide isomerase (No1)	115199	10773.7	126719
	P07275	1-pyrroline-5-carboxylate dehydrogenase (No1)	5399.86	4859.87	143786
	P32626	2,3-diketo-5-methylthio-1-phosphopentane degradation reaction (No1)	42480.9	16496.8	214083
	P07342	2-aceto-2-hydroxybutanoate synthase (No1)	57960.9	26561.6	245777
	P07342	2-aceto-2-hydroxybutanoate synthase (No2)	57960.9	26561.6	245777
	P53848	2-amino-4-hydroxy-6-hydroxymethyldihydropteridine diphosphokinase (No1)	8250.14	1056.19	23058.2
	P47039	2-aminoadipate transaminase (No3)	5.54385e+06	11449	6.09824e+06
	P38787	2-dehydropantoate 2-reductase (No1)	90000.9	25166.9	667765
	P14843	2-deoxy-D-arabino-heptulosonate 7-phosphate synthetase (No1)	439194	2860.7	483113
	P32449	2-deoxy-D-arabino-heptulosonate 7-phosphate synthetase (No2)	439194	2860.7	483113
	P27697	2-hexaprenyl-6-methoxy-1,4-benzoquinone methyltransferase (No1)	25199.7	1281.19	36424.3
	P41735	2-hexaprenyl-6-methoxy-1,4-benzoquinone methyltransferase (No1)	25199.7	1188.73	78660.5
	P49017	2-hexaprenyl-6-methoxy-1,4-benzoquinone methyltransferase (No1)	25199.7	461.377	27719.7
	P53318	2-hexaprenyl-6-methoxy-1,4-benzoquinone methyltransferase (No1)	25199.7	3040.26	40562.6
	P27697	2-hexaprenyl-6-methoxyphenol monooxygenase (No1)	3.55316e+06	1431.76	3.90847e+06
	P41735	2-hexaprenyl-6-methoxyphenol monooxygenase (No1)	3.55316e+06	760.599	3.90847e+06
	P49017	2-hexaprenyl-6-methoxyphenol monooxygenase (No1)	3.55316e+06	585.954	3.90847e+06
	P53318	2-hexaprenyl-6-methoxyphenol monooxygenase (No1)	3.55316e+06	3040.12	3.90847e+06
	P07264	2-isopropylmalate hydratase (No1)	33372.3	7384.68	123568
	P06208	2-isopropylmalate synthase (No1)	49645	8795.65	106892
	Q12166	2-isopropylmalate synthase (No2)	49645	8795.65	106892
	P06208	2-isopropylmalate synthase (No1)	49645	8795.65	106892
	P38891	2-keto-4-methylthiobutyrate transamination (No1)	3.86997e+06	14981.2	4.25697e+06
	P47176	2-keto-4-methylthiobutyrate transamination (No2)	3.86997e+06	14981.2	4.25697e+06
	P38840	2-keto-4-methylthiobutyrate transamination (No4)	5.54385e+06	15965.9	6.09824e+06
	P49367	2-methylcitrate dehydratase (No1)	9000.09	6363.41	173326
	P43635	2-methylcitrate synthase (No1)	508673	49391.4	559540
	P47176	2-oxo-4-methyl-3-carboxypentanoate decarboxylation (No1)	4.44959e+06	13701.3	4.89454e+06
	P38891	2-oxo-4-methyl-3-carboxypentanoate decarboxylation (No1)	4.44959e+06	13701.3	4.89454e+06
	P32179	3',5'-bisphosphate nucleotidase (No1)	39599.3	9908.1	120298
	P22434	3',5'-cyclic-nucleotide phosphodiesterase (No1)	75597.2	6544.12	83156.9
	P06776	3',5'-cyclic-nucleotide phosphodiesterase (No2)	24120.2	4332.81	40022.5
	P06776	3',5'-cyclic-nucleotide phosphodiesterase (No1)	24120.2	4463.73	30668.9
	P06776	3',5'-cyclic-nucleotide phosphodiesterase (No1)	24120.2	4205.73	29769.4
	P06776	3',5'-cyclic-nucleotide phosphodiesterase (No1)	24120.2	4082.38	32550.3
	P06776	3',5'-cyclic-nucleotide phosphodiesterase (No1)	24120.2	3733.6	29769.4
	Q99258	3,4-dihydroxy-2-butanone-4-phosphate synthase (No1)	25199.7	18582.9	266573
	P08566	3-dehydroquinate dehydratase (No1)	1.116e+06	5483.37	1.2276e+06
	P08566	3-dehydroquinate synthase (No1)	1.116e+06	2053.09	1.2276e+06
	P38342	3-dehydrosphinganine reductase (No1)	3851.93	3466.74	99463.2
	P32449	3-deoxy-D-arabino-heptulosonate 7-phosphate synthetase (No1)	439194	2860.7	483113
	P14843	3-deoxy-D-arabino-heptulosonate 7-phosphate synthetase (No2)	439194	2860.7	483113
	P48360	3-hexaprenyl-4,5-dihydroxybenzoate hydroxylase (No2)	182159	6415.82	431079
	P33751	3-hexaprenyl-4-hydroxy-5-methoxybenzoate decarboxylase (No1)	7739.94	3293.53	47012.8
	Q03034	3-hexaprenyl-4-hydroxy-5-methoxybenzoate decarboxylase (No1)	7739.94	2353.42	91004.2
	Q05979	3-hydroxy-L-kynurenine hydrolase (No1)	12600	8577.38	86781
	Q02207	3-hydroxyacyl-CoA dehydrogenase (3-oxotetradecanoyl-CoA) (No1)	1.3968e+06	13886.3	1.53648e+06
	P32643	3-isopropylmalate 3-methyltransferase (No1)	25199.7	944.038	28735
	P07264	3-isopropylmalate dehydratase (No1)	33372.3	7391.16	171141
	P04173	3-isopropylmalate dehydrogenase (No1)	32579.7	29321.7	282431
	P26263	3-methyl-2-oxobutanoate decarboxylase (No1)	223199	27364.2	284503
	P06169	3-methyl-2-oxobutanoate decarboxylase (No2)	223199	27364.2	284503
	P16467	3-methyl-2-oxobutanoate decarboxylase (No3)	223199	27364.2	284503
	P38122	3-methyl-2-oxobutanoate hydroxymethyltransferase (No1)	2818.81	2536.93	94804.7
	Q07471	3-methyl-2-oxopentanoate decarboxylase (No1)	683.995	615.595	276159
	P26263	3-methyl-2-oxopentanoate decarboxylase (No2)	223199	24292.3	276159
	P06169	3-methyl-2-oxopentanoate decarboxylase (No3)	223199	24292.3	276159
	P16467	3-methyl-2-oxopentanoate decarboxylase (No4)	223199	24292.3	276159
	P08566	3-phosphoshikimate 1-carboxyvinyltransferase (No1)	120960	3305.7	152468
	P37254	4-amino-4-deoxychorismate synthase (No1)	61.1995	55.0796	229170
	Q03266	4-aminobenzoate synthase (No1)	99.3641	89.4277	254571
	P17649	4-aminobutyrate transaminase (No1)	55438.5	9370.43	188012
	P16120	4-hydroxy-L-threonine synthase (No1)	12600	11340	198608
	Q07471	4-methyl-2-oxopentanoate decarboxylase (No1)	30599.8	26561.6	245157
	Q06685	4PP-IP5 depyrophosphorylation to IP6 (No1)	136801	5123.62	150481
	Q99321	4PP-IP5 depyrophosphorylation to IP6 (No2)	2880.02	2592.02	101664
	Q12494	4PP-IP5 pyrophosphorylation to 4,5-PP2-IP4 (No1)	108	97.1996	129174
	Q07938	5'-methylthioadenosine phosphorylase (No1)	935.979	842.381	147106
	Q99312	5'-nucleotidase (IMP) (No1)	1.353e+06	3731.08	1.4883e+06
	P38972	5'-phosphoribosylformyl glycinamidine synthetase (No1)	18242.9	16418.6	187680
	P53128	5,10-methylenetetrahydrofolate reductase (NADPH) (No1)	576004	2312.72	633604
	P46151	5,10-methylenetetrahydrofolate reductase (NADPH) (No2)	576004	1717.27	633604
	P09950	5-aminolevulinate synthase (No1)	2368.83	2131.94	45042
	Q99321	5-diphosphoinositol-1,2,3,4,6-pentakisphosphate diphosphohydrolase (No1)	2880.02	2592.02	101664
	Q12494	5-diphosphoinositol-1,2,3,4,6-pentakisphosphate synthase (No1)	108	97.1996	129174
	P40099	5-formethyltetrahydrofolate cyclo-ligase (No1)	3599.97	3239.97	62382.8
	P05694	5-methyltetrahydropteroyltriglutamate-homocysteine S-methyltransferase (No1)	1188	1043.09	4902.37
	P47095	5-methylthio-5-deoxy-D-ribulose 1-phosphate dehydratase (No1)	59400.1	4059.6	98602.5
	Q06489	5-methylthioribose-1-phosphate isomerase (No1)	6.01214e+07	1524.49	6.61336e+07
	Q06685	5PP-IP5 pyrophosphorylation to 4,5-PP2-IP4 (No1)	136801	5123.62	150481
	Q06685	5PP-IP5 pyrophosphorylation to 5,6-PP2-IP4 (No1)	136801	5123.62	150481
	P40433	6-phosphofructo-2-kinase (No1)	504.007	453.606	45176.3
	Q12471	6-phosphofructo-2-kinase (No2)	504.007	453.606	45176.3
	P53315	6-phosphogluconolactonase (No1)	35999.7	32399.7	276857
	P38858	6-phosphogluconolactonase (No2)	35999.7	32399.7	276857
	Q06685	6PP-IP5 depyrophosphorylation to IP6 (No1)	136801	5123.62	150481
	Q99321	6PP-IP5 depyrophosphorylation to IP6 (No2)	2880.02	2592.02	101664
	Q12494	6PP-IP5 pyrophosphorylation to 5,6-PP2-IP4 (No1)	108	97.1996	129174
	P26263	acetaldehyde condensation (No1)	223199	26561.6	268059
	P06169	acetaldehyde condensation (No2)	223199	26561.6	268059
	P16467	acetaldehyde condensation (No3)	223199	26561.6	268059
	P06168	acetohydroxy acid isomeroreductase (No1)	65880.1	3720.5	72468.1
	P07342	acetolactate synthase (No1)	28979.6	25782.6	231571
	P07342	acetolactate synthase (No2)	28979.6	25782.6	231571
	P27796	acetyl-CoA C-acyltransferase (palmitoyl-CoA) (No1)	53279.3	6585.06	80127
	P27796	acetyl-CoA C-acyltransferase (tetracosanoyl-CoA) (No1)	53279.3	8110.71	130044
	P27796	acetyl-CoA C-acyltransferase (myristoyl-CoA) (No1)	53279.3	6204.44	77776.9
	P41338	acetyl-CoA C-acetyltransferase (No1)	3.24002e+06	2454.7	3.56402e+06
	P41338	acetyl-CoA C-acetyltransferase (No1)	3.24002e+06	2454.7	3.56402e+06
	P27796	acetyl-CoA C-acyltransferase (lauroyl-CoA) (No1)	53279.3	6204.44	90259.5
	P27796	acetyl-CoA C-acyltransferase (octanoyl-CoA) (No1)	53279.3	5037.37	77776.9
	P27796	acetyl-CoA C-acyltransferase (decanoyl-CoA) (No1)	53279.3	6585.06	98691.2
	P32874	acetyl-Coa carboxylase (No1)	42480.9	10826.5	127790
	P48445	acetyl-CoA carboxylase, reaction (No1)	1.62e+09	18785.1	1.782e+09
	Q00955	acetyl-CoA carboxylase, reaction (No1)	117617	10826.5	129378
	P32316	acetyl-CoA hydrolase (No1)	26136.3	13393.7	268657
	Q01574	acetyl-CoA synthetase (No1)	224638	21334.6	247102
	P52910	acetyl-CoA synthetase (No2)	224638	21334.6	247102
	Q01574	acetyl-CoA synthetase (No1)	224638	21334.6	247102
	P52910	acetyl-CoA synthetase nuclear (No1)	224638	21334.6	247102
	P00635	acid phosphatase (secreted) (No1)	3.34459e+06	9321.43	3.67905e+06
	P35842	acid phosphatase (secreted) (No2)	3.34459e+06	9321.43	3.67905e+06
	P24031	acid phosphatase (secreted) (No3)	3.34459e+06	9321.43	3.67905e+06
	P38693	acid phosphatase (secreted) (No4)	3.34459e+06	9321.43	3.67905e+06
	Q12428	aconitase (No1)	5119.28	4607.35	501694
	P18544	acteylornithine transaminase (No1)	5580.05	2851.03	146959
	Q12036	acyl carrier protein synthase (No1)	864.006	777.605	48739.3
	P13711	acyl-CoA oxidase (decanoyl-CoA) (No1)	5508.12	4957.31	198458
	P13711	acyl-CoA oxidase (dodecanoyl-CoA) (No1)	30924.3	18599.2	192637
	P13711	acyl-CoA oxidase (hexacosanoyl-CoA) (No1)	30924.3	19511.8	165996
	P13711	acyl-CoA oxidase (hexadecanoyl-CoA) (No1)	280796	19511.8	308876
	P13711	acyl-CoA oxidase (octadecanoyl-CoA) (No1)	30924.3	18053.7	192637
	P13711	acyl-CoA oxidase (tetradecanoyl-CoA) (No1)	30924.3	18599.2	192637
	P25628	acyl-CoA:sterol acyltransferase (oleoyl-CoA:episterol), ER membrane (No1)	3.71747e+07	5483.37	4.08922e+07
	P25628	acyl-CoA:sterol acyltransferase (oleoyl-CoA:ergosterol), ER membrane (No1)	3.71747e+07	4769.56	4.08922e+07
	P53629	acyl-CoA:sterol acyltransferase (oleoyl-CoA:ergosterol), ER membrane (No2)	3.71747e+07	4769.56	4.08922e+07
	P25628	acyl-CoA:sterol acyltransferase (oleoyl-CoA:fecosterol), ER membrane (No1)	3.71747e+07	5535.04	4.08922e+07
	P25628	acyl-CoA:sterol acyltransferase (oleoyl-CoA:lanosterol), ER membrane (No1)	3.71747e+07	5062.15	4.08922e+07
	P25628	acyl-CoA:sterol acyltransferase (oleoyl-CoA:zymosterol), ER membrane (No1)	3.71747e+07	5215.11	4.08922e+07
	P25628	acyl-CoA:sterol acyltransferase (palmitoleoyl-CoA:episterol), ER membrane (No1)	3.71747e+07	5166.43	4.08922e+07
	P25628	acyl-CoA:sterol acyltransferase (palmitoleoyl-CoA:ergosterol), ER membrane (No1)	3.71747e+07	4769.56	4.08922e+07
	P53629	acyl-CoA:sterol acyltransferase (palmitoleoyl-CoA:ergosterol), ER membrane (No2)	3.71747e+07	4769.56	4.08922e+07
	P25628	acyl-CoA:sterol acyltransferase (palmitoleoyl-CoA:fecosterol), ER membrane (No1)	3.71747e+07	5322.54	4.08922e+07
	P25628	acyl-CoA:sterol acyltransferase (palmitoleoyl-CoA:lanosterol), ER membrane (No1)	3.71747e+07	4629.67	4.08922e+07
	P25628	acyl-CoA:sterol acyltransferase (palmitoleoyl-CoA:zymosterol), ER membrane (No1)	3.71747e+07	4629.67	4.08922e+07
	P47026	acylation of GPI inositol at 2 position, GPI-anchor assembly, step 3 (No1)	576.004	518.403	66326.7
	P53909	adenine deaminase (No1)	19800	15119	73763.7
	P36973	adenine phosphoribosyltransferase (No1)	10080	1739.49	64273.1
	P49435	adenine phosphoribosyltransferase (No2)	10080	1739.49	64273.1
	P53909	adenosine deaminase (No1)	19800	14675.6	80583.8
	P47143	adenosine kinase (No1)	91802.1	8463.72	100982
	P15274	adenosine monophosphate deaminase (No1)	1.70964e+06	5624.25	1.8806e+06
	P39954	adenosylhomocysteinase (No1)	2843.98	2559.58	17374.3
	P21182	adenosylmethionine decarboxylase (No1)	6119.95	1066.55	34455.8
	P50277	adenosylmethionine-8-amino-7-oxononanoate transaminase (No1)	4.32003	3.88802	77303.3
	P08678	adenylate cyclase (No1)	122401	3314.89	134641
	Q12055	adenylate kinase (No1)	179999	10846.5	197998
	P07170	adenylate kinase (No2)	179999	10846.5	197998
	P26364	adenylate kinase (No1)	421195	13888.6	463314
	P26364	adenylate kinase (GTP) (No1)	421195	14308.9	463314
	Q05911	adenylosuccinate lyase (AICAR) (No1)	27000	4107.36	33159.3
	Q05911	adenylosuccinate lyase (No1)	27000	4359.33	32186.7
	P80210	adenylosuccinate synthase (No1)	19800	3189.91	66326.7
	Q02196	adenylyl-sulfate kinase (No1)	15840.1	8175.53	76743.5
	P53314	ADP-ribose 2,3-cyclic phosphodiesterase (No1)	3.38398e+06	9890.81	3.72238e+06
	P43567	alanine glyoxylate aminotransferase (No1)	471609	14683.7	518770
	P40825	alanyl-tRNA synthetase (No1)	432003	2053.09	475203
	P53296	alcohol acetyltransferase (2-methylbutanol) (No1)	1.4004e+07	4019.33	1.54044e+07
	P40353	alcohol acetyltransferase (2-methylbutanol) (No2)	1.4004e+07	4019.33	1.54044e+07
	P53296	alcohol acetyltransferase (ethanol) (No1)	1.4004e+07	3901.44	1.54044e+07
	P40353	alcohol acetyltransferase (ethanol) (No2)	1.4004e+07	3901.44	1.54044e+07
	P53296	alcohol acetyltransferase (isoamyl alcohol) (No1)	1.4004e+07	4140.78	1.54044e+07
	P40353	alcohol acetyltransferase (isoamyl alcohol) (No2)	1.4004e+07	4140.78	1.54044e+07
	P53296	alcohol acetyltransferase (isobutyl alcohol) (No1)	1.4004e+07	4019.33	1.54044e+07
	P40353	alcohol acetyltransferase (isobutyl alcohol) (No2)	1.4004e+07	4019.33	1.54044e+07
	P53296	alcohol acetyltransferase (phenylethanol alcohol) (No1)	1.4004e+07	4019.33	1.54044e+07
	P40353	alcohol acetyltransferase (phenylethanol alcohol) (No2)	1.4004e+07	4019.33	1.54044e+07
	P00331	alcohol dehydrogenase (ethanol to acetaldehyde) (No1)	514801	35771.7	683273
	Q12458	alcohol dehydrogenase (glycerol, NADP) (No1)	422994	10775.8	465293
	P38715	alcohol dehydrogenase (glycerol, NADP) (No2)	1980	1782	143290
	P10127	mitochondrial alcohol dehydrogenase (No1)	3.24002e+06	35771.7	3.56402e+06
	P07246	mitochondrial alcohol dehydrogenase (No2)	1.0188e+06	35771.7	1.12068e+06
	P38113	aldehyde dehydrogenase (2-methylbutanol, NAD) (No1)	31968.3	15317.1	250162
	P32771	aldehyde dehydrogenase (2-methylbutanol, NAD) (No2)	124200	10342.3	136621
	P00330	aldehyde dehydrogenase (2-methylbutanol, NAD) (No3)	3.24002e+06	15317.1	3.56402e+06
	P10127	aldehyde dehydrogenase (2-methylbutanol, NAD) (No1)	3.24002e+06	15317.1	3.56402e+06
	P07246	aldehyde dehydrogenase (2-methylbutanol, NAD) (No2)	31968.3	15317.1	250162
	P25377	aldehyde dehydrogenase (2-methylbutanol, NADP) (No1)	23400	7402.8	81491.2
	Q12458	aldehyde dehydrogenase (2-methylbutanol, NADP) (No2)	422994	10775.8	465293
	Q04894	aldehyde dehydrogenase (2-methylbutanol, NADP) (No3)	3.24002e+06	7402.8	3.56402e+06
	P38113	aldehyde dehydrogenase (2-phenylethanol, NAD) (No1)	31968.3	28771.5	683304
	P32771	aldehyde dehydrogenase (2-phenylethanol, NAD) (No2)	124200	9403.47	139605
	P00330	aldehyde dehydrogenase (2-phenylethanol, NAD) (No3)	3.24002e+06	37999.4	3.56402e+06
	P10127	aldehyde dehydrogenase (2-phenylethanol, NAD) (No1)	3.24002e+06	37999.4	3.56402e+06
	P07246	aldehyde dehydrogenase (2-phenylethanol, NAD) (No2)	31968.3	28771.5	683304
	P25377	aldehyde dehydrogenase (2-phenylethanol, NADP) (No1)	23400	6654	265717
	Q04894	aldehyde dehydrogenase (2-phenylethanol, NADP) (No2)	3.24002e+06	6654	3.56402e+06
	Q04458	aldehyde dehydrogenase (3-aminopropanal, NAD) (No1)	243002	3166.45	267302
	P54114	aldehyde dehydrogenase (3-aminopropanal, NAD) (No2)	243002	3166.45	267302
	P47771	aldehyde dehydrogenase (3-aminopropanal, NAD) (No3)	114120	3166.45	125532
	P54115	aldehyde dehydrogenase (acetaldehyde, NADP) (No1)	79201.6	8255.49	268495
	P46367	aldehyde dehydrogenase (acetylaldehyde, NAD) (No1)	129241	9684.06	284967
	P40047	aldehyde dehydrogenase (acetylaldehyde, NADP) (No1)	129241	8255.49	268495
	P46367	aldehyde dehydrogenase (acetylaldehyde, NADP) (No2)	129241	8255.49	268495
	P46367	aldehyde dehydrogenase (indole-3-acetaldehyde, NAD) (No1)	255853	8777.41	281438
	P54115	aldehyde dehydrogenase (indole-3-acetaldehyde, NADP) (No1)	79201.6	8519.97	224974
	P40047	aldehyde dehydrogenase (indole-3-acetaldehyde, NADP) (No1)	255853	8519.97	281438
	P46367	aldehyde dehydrogenase (indole-3-acetaldehyde, NADP) (No2)	255853	8519.97	281438
	P38113	aldehyde dehydrogenase (isoamyl alcohol, NAD) (No1)	31968.3	28771.5	792970
	P32771	aldehyde dehydrogenase (isoamyl alcohol, NAD) (No2)	124200	9945.27	143823
	P00330	aldehyde dehydrogenase (isoamyl alcohol, NAD) (No3)	3.24002e+06	41549.1	3.56402e+06
	P10127	aldehyde dehydrogenase (isoamyl alcohol, NAD) (No1)	3.24002e+06	41549.1	3.56402e+06
	P07246	aldehyde dehydrogenase (isoamyl alcohol, NAD) (No2)	31968.3	28771.5	792970
	P25377	aldehyde dehydrogenase (isoamyl alcohol, NADP) (No1)	3.44911e+07	7275.59	3.79402e+07
	Q04894	aldehyde dehydrogenase (isoamyl alcohol, NADP) (No2)	3.24002e+06	7275.59	3.56402e+06
	P38113	aldehyde dehydrogenase (isobutyl alcohol, NAD) (No1)	31968.3	15317.1	250162
	P32771	aldehyde dehydrogenase (isobutyl alcohol, NAD) (No2)	124200	10342.3	136621
	P00330	aldehyde dehydrogenase (isobutyl alcohol, NAD) (No3)	3.24002e+06	15317.1	3.56402e+06
	P10127	aldehyde dehydrogenase (isobutyl alcohol, NAD) (No1)	3.24002e+06	15317.1	3.56402e+06
	P07246	aldehyde dehydrogenase (isobutyl alcohol, NAD) (No2)	31968.3	15317.1	250162
	P25377	aldehyde dehydrogenase (isobutyl alcohol, NADP) (No1)	23400	7402.8	81491.2
	Q04894	aldehyde dehydrogenase (isobutyl alcohol, NADP) (No2)	3.24002e+06	7402.8	3.56402e+06
	P54114	aldehyde dehydrogenase (phenylacetaldehyde, NAD) (No1)	179999	9416.63	197998
	P47771	aldehyde dehydrogenase (phenylacetaldehyde, NAD) (No2)	114120	9416.63	193294
	P38113	aldehyde dehydrogenase (tryptophol, NAD) (No1)	31968.3	28771.5	663263
	P32771	aldehyde dehydrogenase (tryptophol, NAD) (No2)	124200	9687.61	139605
	P00330	aldehyde dehydrogenase (tryptophol, NAD) (No3)	3.24002e+06	37999.4	3.56402e+06
	P10127	aldehyde dehydrogenase (tryptophol, NAD) (No1)	3.24002e+06	37999.4	3.56402e+06
	P07246	aldehyde dehydrogenase (tryptophol, NAD) (No2)	31968.3	28771.5	663263
	P11491	alkaline phosphatase (dihydroneopterin) (No1)	425333	5387.61	467866
	P25335	allantoate amidinohydrolase (No1)	2.7e+06	4687.87	2.97e+06
	P32375	allantoinase, reaction (No1)	1.51199e+06	30478.5	1.66319e+06
	P32528	allophanate hydrolase (No1)	93633	10479.9	177145
	P38131	alpha 1,2-mannosyltransferase (No1)	255239	1992.88	280763
	P38130	alpha 1,2-mannosyltransferase (No2)	255239	1992.88	280763
	P27809	alpha 1,2-mannosyltransferase (No3)	255239	1992.88	280763
	P26725	alpha 1,2-mannosyltransferase (No4)	255239	1992.88	280763
	P33550	alpha 1,2-mannosyltransferase (No5)	255239	1992.88	280763
	P53966	alpha 1,2-mannosyltransferase (No6)	255239	1992.88	280763
	P27810	alpha 1,2-mannosyltransferase (No7)	255239	1992.88	280763
	P54070	alpha 1,2-mannosyltransferase (No8)	255239	1992.88	280763
	P48016	alpha,alpha-trehalase (No1)	5504.15	4953.74	704523
	P35172	alpha,alpha-trehalase (No2)	601214	16659.9	704523
	P32356	alpha,alpha-trehalase (No1)	3452.3	3107.07	704523
	P31688	alpha,alpha-trehalose-phosphate synthase (UDP-forming) (No1)	566990	8512.92	623689
	Q00764	alpha,alpha-trehalose-phosphate synthase (UDP-forming) (No1)	566990	12881.5	623689
	P31688	alpha,alpha-trehalose-phosphate synthase (UDP-forming) (No2)	566990	8512.92	623689
	Q00764	alpha,alpha-trehalose-phosphate synthase (UDP-forming) (No2)	566990	12881.5	623689
	P53051	alpha-glucosidase (No2)	4.60079e+06	16555	5.06087e+06
	P0CW40	alpha-glucosidase (No4)	4.60079e+06	16555	5.06087e+06
	P40884	alpha-glucosidase (No5)	4.60079e+06	16555	5.06087e+06
	P0CW41	alpha-glucosidase (No6)	4.60079e+06	16555	5.06087e+06
	P22580	amidase (No1)	2.59774e+07	14547.5	2.85751e+07
	Q03557	amidase (No2)	42480.9	12651.6	360577
	P46367	Aminobutyraldehyde dehydrogenase (No1)	255853	9026.69	281438
	P07285	anthranilate phosphoribosyltransferase (No1)	10440	1709.25	18625.8
	P00899	anthranilate synthase (No1)	2087.99	1879.19	205712
	P00937	anthranilate synthase (No1)	2087.99	1879.19	205712
	P49775	Ap4A hydrolase (No1)	2475	2227.5	76419.2
	P38715	arabinose reductase (No1)	957579	5568.46	1.05334e+06
	P00812	arginase (No1)	972.006	874.806	1.36801e+06
	P22768	argininosuccinate synthase (No1)	62107.9	4593.47	90007.6
	Q05506	arginyl-tRNA synthetase (No1)	64441.3	7695.03	70885.4
	P38714	arginyl-tRNA synthetase (No1)	64441.3	7695.03	70885.4
	P49090	asparagine synthase (glutamine-hydrolysing) (No1)	6119.95	5302.8	22518.1
	P49089	asparagine synthase (glutamine-hydrolysing) (No2)	6119.95	5302.8	22518.1
	P38707	Asparaginyl-tRNA synthetase (No1)	36359.7	1822.61	69877.4
	P25345	asparaginyl-tRNA synthetase, miotchondrial (No1)	36359.7	1822.61	69877.4
	P07259	aspartate carbamoyltransferase (No1)	1.50121e+06	9072.66	1.65133e+06
	P10869	aspartate kinase (No1)	817194	19788	898913
	P23542	aspartate transaminase (No1)	1.15921e+06	18582.9	1.29849e+06
	Q01802	aspartate transaminase (No1)	2.06641e+06	18582.9	2.27306e+06
	P23542	aspartate transaminase (No1)	1.15921e+06	18582.9	1.29849e+06
	P13663	aspartate-semialdehyde dehydrogenase (No1)	683293	16222.3	751623
	P04802	Aspartyl-tRNA synthetase (No1)	24120.2	1939.55	26532.2
	P15179	Aspartyl-tRNA synthetase (No1)	24120.2	1939.55	26532.2
	P22108	ATP adenylyltransferase (No1)	345602	7168.09	406658
	P16550	ATP adenylyltransferase (No1)	345602	7168.09	406658
	P16550	ATP adenylyltransferase (No1)	345602	6176.77	383153
	P00498	ATP phosphoribosyltransferase (No1)	9720.06	6363.41	39066.2
	P00830	ATP synthase (No1)	1.404e+06	8011.12	1.5444e+06
	P00830	ATP synthase (No2)	144001	8011.12	212700
	P05030	ATPase, cytosolic (No1)	10800	9719.96	50819.8
	P19657	ATPase, cytosolic (No2)	10800	9719.96	50819.8
	P16661	beta-1,4 mannosyltransferase (No1)	255239	1958.44	280763
	P32451	biotin synthase (No1)	1.98	1.782	503472
	P48445	biotin-[acetyl-CoA-carboxylase] ligase (No1)	1.62001e+09	7465.03	1.78201e+09
	P32462	C-14 sterol reductase (No1)	233.1	209.79	55229
	P54781	C-22 sterol desaturase (NADP) (No1)	53.9986	48.5987	38812.8
	P53199	C-3 sterol dehydrogenase (No1)	4.29111e+07	17508.8	4.72022e+07
	P53199	C-3 sterol dehydrogenase (4-methylzymosterol) (No1)	4.29111e+07	16995.3	4.72022e+07
	Q12452	C-3 sterol keto reductase (4-methylzymosterol) (No1)	2627.98	781.646	24105.7
	Q12452	C-3 sterol keto reductase (zymosterol) (No1)	2627.98	962.74	19571.4
	P53045	C-4 methyl sterol oxidase (No1)	3.32579e+06	4321.35	3.65837e+06
	P53045	C-4 methyl sterol oxidase (No1)	3.32579e+06	5649.06	3.65837e+06
	P53045	C-4 methyl sterol oxidase (No1)	3.32579e+06	5649.06	3.65837e+06
	P53045	C-4 sterol methyl oxidase (4,4-dimethylzymosterol) (No1)	3.32579e+06	5649.06	3.65837e+06
	P32353	C-5 sterol desaturase (No1)	53.9986	48.5987	52270.9
	P32352	C-8 sterol isomerase (No1)	6.01214e+07	7851.15	6.61336e+07
	P25340	C-s24 sterol reductase (No1)	2486.39	2237.75	89325
	P22007	CAAX farnesyltransferase (No1)	4681.87	1877.77	68330.8
	P29703	CAAX farnesyltransferase (No1)	4681.87	1877.77	68330.8
	P07259	carbamoyl-phosphate synthase (glutamine-hydrolysing) (No1)	9.57579e+06	8806.56	1.05334e+07
	P03965	carbamoyl-phosphate synthase (glutamine-hydrolysing) (No1)	9.57579e+06	8806.56	1.05334e+07
	P07258	carbamoyl-phosphate synthase (glutamine-hydrolysing) (No1)	9.57579e+06	8806.56	1.05334e+07
	P80235	carnitine O-acetyltransferase (No1)	933175	12994.3	1.02649e+06
	P40017	carnitine O-acetyltransferase (No2)	351358	12994.3	386494
	P32796	carnitine O-acetyltransferase (No1)	925241	12994.3	1.01776e+06
	P32796	carnitine O-acetyltransferase (No1)	925241	12994.3	1.01776e+06
	P06115	catalase (No1)	3.05998e+09	23579.8	3.36597e+09
	P15202	catalase (No1)	3.05998e+09	23579.8	3.36597e+09
	P38992	ceramide-1 hydroxylase (24C) (No1)	3.24002e+06	5404.56	3.56402e+06
	P38992	ceramide-1 hydroxylase (26C) (No1)	3.24002e+06	5404.56	3.56402e+06
	Q06702	chitin deacetylase (No1)	1.98918e+06	24574.4	2.1881e+06
	Q06703	chitin deacetylase (No2)	1.98918e+06	24574.4	2.1881e+06
	P29465	chitin synthase (No1)	1.46034e+06	3023.28	1.60638e+06
	P14180	chitin synthase (No2)	1.46034e+06	3023.28	1.60638e+06
	P08004	chitin synthase (No3)	1.46034e+06	3023.28	1.60638e+06
	P20485	choline kinase (No1)	9180.21	8262.19	161534
	P13259	choline phosphate cytididyltransferase (No1)	119880	5166.43	131868
	P32178	chorismate mutase (No1)	1.2996e+06	1172.74	1.42956e+06
	P28777	chorismate synthase (No1)	3132.05	2818.84	111255
	P35196	cis-prenyltransferase step 01 (No1)	11880	1237.73	81379.3
	Q03175	cis-prenyltransferase step 01 (No2)	11880	1237.73	81379.3
	P35196	cis-prenyltransferase step 02 (No1)	1224.01	1101.6	116320
	Q03175	cis-prenyltransferase step 02 (No2)	1224.01	1101.6	116320
	P35196	cis-prenyltransferase step 03 (No1)	133.2	119.88	109597
	Q03175	cis-prenyltransferase step 03 (No2)	133.2	119.88	109597
	P35196	cis-prenyltransferase step 04 (No1)	133.2	119.88	119835
	Q03175	cis-prenyltransferase step 04 (No2)	133.2	119.88	119835
	P35196	cis-prenyltransferase step 05 (No1)	133.2	119.88	127187
	Q03175	cis-prenyltransferase step 05 (No2)	133.2	119.88	127187
	P35196	cis-prenyltransferase step 06 (No1)	133.2	119.88	123456
	Q03175	cis-prenyltransferase step 06 (No2)	133.2	119.88	123456
	P35196	cis-prenyltransferase step 07 (No1)	133.2	119.88	43720.9
	Q03175	cis-prenyltransferase step 07 (No2)	133.2	119.88	43720.9
	P35196	cis-prenyltransferase step 08 (No1)	133.2	119.88	112909
	Q03175	cis-prenyltransferase step 08 (No2)	133.2	119.88	112909
	P35196	cis-prenyltransferase step 09 (No1)	133.2	119.88	112909
	Q03175	cis-prenyltransferase step 09 (No2)	133.2	119.88	112909
	P35196	cis-prenyltransferase step 10 (No1)	133.2	119.88	112909
	Q03175	cis-prenyltransferase step 10 (No2)	133.2	119.88	112909
	P35196	cis-prenyltransferase step 11 (No1)	133.2	119.88	112909
	Q03175	cis-prenyltransferase step 11 (No2)	133.2	119.88	112909
	P35196	cis-prenyltransferase step 12 (No1)	133.2	119.88	112909
	Q03175	cis-prenyltransferase step 12 (No2)	133.2	119.88	112909
	P35196	cis-prenyltransferase step 13 (No1)	133.2	119.88	112909
	Q03175	cis-prenyltransferase step 13 (No2)	133.2	119.88	112909
	P35196	cis-prenyltransferase step 14 (No1)	133.2	119.88	112909
	Q03175	cis-prenyltransferase step 14 (No2)	133.2	119.88	112909
	P35196	cis-prenyltransferase step 15 (No1)	133.2	119.88	112909
	Q03175	cis-prenyltransferase step 15 (No2)	133.2	119.88	112909
	P35196	cis-prenyltransferase step 16 (No1)	133.2	119.88	112909
	Q03175	cis-prenyltransferase step 16 (No2)	133.2	119.88	112909
	P35196	cis-prenyltransferase step 17 (No1)	133.2	119.88	112909
	Q03175	cis-prenyltransferase step 17 (No2)	133.2	119.88	112909
	P35196	cis-prenyltransferase step 18 (No1)	133.2	119.88	112909
	Q03175	cis-prenyltransferase step 18 (No2)	133.2	119.88	112909
	P35196	cis-prenyltransferase step 19 (No1)	133.2	119.88	112909
	Q03175	cis-prenyltransferase step 19 (No2)	133.2	119.88	112909
	P00890	citrate synthase (No1)	508673	31840.2	794671
	P43635	citrate synthase (No2)	508673	31840.2	794671
	P11353	coproporphyrinogen oxidase (O2 required) (No1)	61.1995	55.0796	57153.9
	P28274	CTP synthase (glutamine) (No1)	50400.7	10411.8	112722
	P38627	CTP synthase (glutamine) (No2)	50400.7	10411.8	112722
	P28274	CTP synthase (NH3) (No1)	50400.7	10411.8	112722
	P38627	CTP synthase (NH3) (No2)	50400.7	10411.8	112722
	P43623	cystathionine b-lyase (No1)	3276	2948.4	177145
	P53101	cystathionine b-lyase (No2)	3276	2948.4	177145
	P32582	cystathionine beta-synthase (No1)	77399.4	6380.28	222382
	P31373	cystathionine g-lyase (No1)	6515.93	5864.34	218186
	P47164	cystathionine gamma-synthase (No1)	435597	6555.69	479157
	P06106	cysteine synthase (No1)	835213	5762.71	918734
	P53852	cysteinyl-tRNA synthetase (No1)	37079.6	3508.49	40787.6
	Q06549	cytidine deaminase (No1)	17280.1	15552.1	302720
	P27515	cytidine kinase (GTP) (No1)	11519.9	7450.2	111241
	P10614	cytochrome P450 lanosterol 14-alpha-demethylase (NADP) (No1)	12240.1	1089.07	79304
	P16603	cytochrome P450 lanosterol 14-alpha-demethylase (NADP) (No1)	12240.1	7415.07	70346.8
	Q12178	cytosine deaminase (No1)	611995	45390.7	673195
	P54783	D-arabinono-1,4-lactone oxidase (No1)	75238.9	19978.4	395728
	Q04212	D-arabinose 1-dehydrogenase (NAD) (No1)	448430	11301.3	493274
	Q07786	D-sorbitol dehydrogenase (D-fructose producing) (No1)	579609	6176.77	637570
	P35497	D-sorbitol dehydrogenase (D-fructose producing) (No2)	579609	6176.77	637570
	P06773	dCMP deaminase (No1)	5.04007e+06	6186.23	5.54408e+06
	P06773	dCTP deaminase (No1)	20520	6186.23	79654.1
	P53909	deoxyadenosine deaminase (No1)	19800	14675.6	78220.2
	Q06549	deoxycytidine deaminase (No1)	10697.7	9627.93	302720
	P15454	deoxyguanylate kinase (dGMP:ATP) (No1)	324002	14494	356402
	P38791	deoxyhypusine synthase, cytosolic/mitochondrial (No1)	53.9986	48.5987	55526.2
	P25332	deoxyribokinase (No1)	36720.2	25850.9	247574
	Q03941	dephospho-CoA kinase (No1)	173.16	155.844	64658.6
	P53630	dethiobiotin synthase (No1)	5.04007	4.53606	82567.8
	P07807	dihydrofolate reductase (No1)	219241	14636.1	241165
	P07807	dihydrofolate reductase (No1)	219241	14636.1	241165
	Q12676	dihydrofolate synthase (No1)	43.7101	39.3391	98899.8
	P53848	dihydroneopterin aldolase (No1)	295.203	265.683	143823
	Q12154	dihydroneopterin monophosphate dephosphorylase (No1)	1.3788e+07	5649.06	1.51668e+07
	P20051	dihydroorotase (No1)	6732.19	6058.97	517313
	P53848	dihydropteroate synthase (No1)	392.403	353.163	110020
	P53848	dihydropteroate synthase (No1)	392.403	353.163	46403
	P39522	dihydroxy-acid dehydratase (2,3-dihydroxy-3-methylbutanoate) (No1)	90000.9	8257.66	197916
	P39522	dihydroxy-acid dehydratase (2,3-dihydroxy-3-methylpentanoate) (No1)	90000.9	9301.88	203897
	P43550	dihydroxyacetone kinase (No1)	86475.3	18067	116872
	P54838	dihydroxyacetone kinase (No2)	86475.3	18067	116872
	P08524	dimethylallyltranstransferase (No1)	3959.93	795.197	18440.2
	P00950	diphosphoglyceromutase (No1)	2.07361e+06	17066.4	2.28097e+06
	Q99321	diphosphoinositol-1,3,4,6-tetrakisphosphate diphosphohydrolase (No1)	2880.02	2592.02	101664
	Q12494	diphosphoinositol-1,3,4,6-tetrakisphosphate synthase (No1)	108	97.1996	129174
	P32469	diphthine synthase (No1)	25199.7	4149.72	89961.2
	P20048	dolichol kinase (No1)	71999.4	8277.05	79199.4
	P14020	dolichyl-phosphate D-mannosyltransferase (No1)	255239	10555.4	280763
	P31382	dolichyl-phosphate-mannose--protein mannosyltransferase (No1)	19.3199	17.3879	268737
	P33775	dolichyl-phosphate-mannose--protein mannosyltransferase (No1)	19.3199	17.3879	268737
	P52867	dolichyl-phosphate-mannose--protein mannosyltransferase (No2)	255240	3083.71	280764
	P46971	dolichyl-phosphate-mannose--protein mannosyltransferase (No3)	19.3199	17.3879	268737
	P47190	dolichyl-phosphate-mannose--protein mannosyltransferase (No4)	19.3199	17.3879	268737
	P00572	dTMP kinase (No1)	12240.1	4206.08	50505.2
	P47119	dUTP diphosphatase (No1)	1.6164e+06	16685.9	1.77804e+06
	P33317	dUTP diphosphatase (No2)	34560.2	6898.36	38016.2
	P47180	endopolygalacturonase (No1)	21888.1	19699.3	82898
	P0CX11	enolase (No1)	828020	43762.4	910822
	P00924	enolase (No2)	828000	43762.4	910800
	P00925	enolase (No3)	255598	43762.4	281157
	P42222	enolase (No4)	828020	43762.4	910822
	P0CX10	enolase (No5)	828020	43762.4	910822
	Q03764	ethanolamine kinase (No1)	46440.3	27841.9	51623.5
	P20485	ethanolamine kinase (No2)	195806	14898.1	215386
	P41734	ethyl acetate-hydrolyzing esterase (No1)	871.232	784.109	582730
	P52911	exo-1,3-beta-glucan glucohydrase (No1)	67321.9	23882.9	600338
	P15703	exo-1,3-beta-glucan glucohydrase (No2)	67321.9	23882.9	600338
	P23776	exo-1,3-beta-glucan glucohydrase (No3)	67321.9	23882.9	600338
	P53753	exo-1,3-beta-glucan glucohydrase (No4)	3839.95	3455.96	285473
	P32603	exo-1,3-beta-glucan glucohydrase (No5)	67321.9	23882.9	600338
	Q12051	farnesyltranstransferase (No1)	11880	1039.51	15890
	P39518	fatty-acid--CoA ligase (decanoate) (No1)	104.4	93.9604	22155
	P39518	fatty-acid--CoA ligase (dodecanoate) (No1)	104.4	93.9604	22155
	P39518	fatty-acid--CoA ligase (hexadecanoate) (No1)	104.4	93.9604	22155
	P39518	fatty-acid--CoA ligase (octanoate) (No1)	104.4	93.9604	22824.4
	P39518	fatty-acid--CoA ligase (tetradecanoate) (No1)	104.4	93.9604	22155
	P16622	ferrochelatase (No1)	1080	464.036	5482.35
	P00431	ferrocytochrome-c:hydrogen-peroxide oxidoreductase (No1)	3.59997e+06	27575.9	3.95997e+06
	P00431	ferrocytochrome-c:hydrogen-peroxide oxidoreductase (No2)	3.59997e+06	27575.9	3.95997e+06
	P00401	ferrocytochrome-c:oxygen oxidoreductase (No1)	2.49663e+06	4872.07	2.74629e+06
	P00410	ferrocytochrome-c:oxygen oxidoreductase (No1)	2.49663e+06	4872.07	2.74629e+06
	P00420	ferrocytochrome-c:oxygen oxidoreductase (No1)	2.49663e+06	4872.07	2.74629e+06
	P00401	ferrocytochrome-c:oxygen oxidoreductase (No5)	43200.3	4872.07	280335
	P00410	ferrocytochrome-c:oxygen oxidoreductase (No5)	43200.3	4872.07	280335
	P00420	ferrocytochrome-c:oxygen oxidoreductase (No5)	43200.3	4872.07	280335
	P00163	ubiquinol:ferricytochrome c reductase (No1)	395993	1879.33	435592
	P07143	ubiquinol:ferricytochrome c reductase (No1)	395993	1879.33	435592
	P08067	ubiquinol:ferricytochrome c reductase (No1)	395993	1879.33	435592
	P38913	FMN adenylyltransferase (No1)	2.9808	2.68272	19216.7
	Q07923	FMN reductase (No1)	67681.9	9377.28	141910
	Q07923	FMN reductase (No1)	2.49838e+06	7613.39	2.74821e+06
	P32771	formaldehyde dehydrogenase (No1)	4608.08	4147.27	100621
	Q08911	formate dehydrogenase (No1)	111600	44524.7	356650
	P07245	formate-tetrahydrofolate ligase (No1)	21888.1	6380.57	86442.8
	P09440	formate-tetrahydrofolate ligase (No1)	21888.1	6380.57	86442.8
	Q06137	fructose-2,6-bisphosphate 2-phosphatase (No1)	46799	5995.6	77853.2
	P32604	fructose-2,6-bisphosphate 2-phosphatase (No2)	359.997	323.997	77853.2
	P09201	fructose-bisphosphatase (No1)	250922	16013	276014
	P14540	fructose-bisphosphate aldolase (No1)	117000	9945.27	128700
	P08417	fumarase (No1)	3.72606e+06	16070.5	4.09867e+06
	P08417	fumarase, cytoplasmic (No1)	3.72606e+06	16070.5	4.09867e+06
	P28272	dihydoorotic acid dehydrogenase (No1)	30599.8	27539.8	276857
	P32614	fumarate reductase (No1)	55438.5	2764.99	202845
	P32614	soluble fumarate reductase (No1)	55438.5	2764.99	202845
	Q05902	g-glutamyltransferase (No1)	648004	23462.3	712805
	P04385	galactokinase (No1)	80282.6	6740.08	88310.9
	P08431	galactose-1-phosphate uridylyltransferase (No1)	129601	24532.5	142561
	P32477	gamma-glutamylcysteine synthetase (No1)	3.66838e+07	36572.7	4.03522e+07
	P08524	geranyltranstransferase (No1)	3959.93	1348.42	20603.4
	Q06625	glucan 1,4-alpha-glucosidase (No1)	4.60079e+06	6957.85	5.06087e+06
	P08019	glucan 1,4-alpha-glucosidase, vacuole (No1)	4.60079e+06	24331.6	5.06087e+06
	P11412	glucose 6-phosphate dehydrogenase (No1)	2.27806e+06	47995.2	2.50587e+06
	P12709	glucose-6-phosphate isomerase (No1)	2.46597e+06	33012	2.71257e+06
	P32264	glutamate 5-kinase (No1)	41454.2	28547.2	182577
	Q04792	glutamate decarboxylase (No1)	213338	7607.83	234672
	P33327	glutamate dehydrogenase (NAD) (No1)	86400.6	28596.3	214417
	P39708	glutamate dehydrogenase (NADP) (No1)	191986	28466.7	1.54321e+06
	P07262	glutamate dehydrogenase (NADP) (No2)	191986	28466.7	1.54321e+06
	Q12680	glutamate synthase (NADH2) (No1)	251997	10802.1	561475
	P54885	glutamate-5-semialdehyde dehydrogenase (No1)	319785	26517.5	351764
	P43544	glutaminase (No1)	2.24962e+07	31746.5	2.47458e+07
	P53823	glutaminase (No2)	2.24962e+07	31746.5	2.47458e+07
	P32288	glutamine synthetase (No1)	189721	18528.2	208693
	A2P2R3	glutamine-fructose-6-phosphate transaminase (No1)	127800	22177.8	204970
	P14742	glutamine-fructose-6-phosphate transaminase (No2)	127800	22177.8	204970
	P13188	glutaminyl-tRNA synthetase (No1)	11519.9	9095.6	30587.8
	P46655	glutamyl-tRNA synthetase (No1)	5004	4503.6	38812.8
	P48525	glutamyl-tRNA synthetase (No1)	5004	4503.6	38812.8
	P25373	glutathione oxidoreductase (No1)	3.24002e+06	3867.24	3.56402e+06
	P41921	glutathione oxidoreductase (No1)	3.24002e+06	16029.9	3.56402e+06
	P41921	glutathione oxidoreductase (No2)	3.24002e+06	16029.9	3.56402e+06
	P41921	glutathione oxidoreductase (No3)	3.24002e+06	16029.9	3.56402e+06
	P17695	glutathione oxidoreductase (No3)	3.24002e+06	3867.24	3.56402e+06
	P41921	glutathione oxidoreductase (No4)	3.24002e+06	16029.9	3.56402e+06
	P41921	glutathione oxidoreductase (No1)	3.24002e+06	16029.9	3.56402e+06
	P38143	glutathione peridoxase (No2)	3.44519e+06	7919.4	3.78971e+06
	P25373	glutathione peridoxase (No3)	3.44519e+06	6397.46	3.78971e+06
	P17695	glutathione peridoxase (No4)	3.44519e+06	6397.46	3.78971e+06
	P40581	glutathione peridoxase (No5)	3.44519e+06	7919.4	3.78971e+06
	P36014	glutathione peridoxase (No6)	3.44519e+06	7919.4	3.78971e+06
	Q08220	glutathione synthetase (No1)	46799	4321.35	51478.8
	P00359	glyceraldehyde-3-phosphate dehydrogenase (No1)	32760	29484	377681
	P00360	glyceraldehyde-3-phosphate dehydrogenase (No2)	104400	81225.8	377681
	P00358	glyceraldehyde-3-phosphate dehydrogenase (No3)	60120	54108	377681
	P14065	glycerol dehydrogenase (NADP-dependent) (No1)	1846.8	1662.12	169702
	P32190	glycerol kinase (No1)	6.01214e+06	46931.3	6.61336e+06
	P40106	glycerol-3-phosphatase (No1)	40176.8	4686.99	56205.2
	P41277	glycerol-3-phosphatase (No2)	40176.8	4686.99	56205.2
	P32191	glycerol-3-phosphate dehydrogenase (fad) (No1)	119880	2686.65	139611
	Q00055	glycerol-3-phosphate dehydrogenase (NAD) (No1)	406802	64864.7	892871
	P41911	glycerol-3-phosphate dehydrogenase (NAD) (No2)	406802	64864.7	892871
	P41911	glycerol-3-phosphate dehydrogenase (NAD) (No1)	406802	64864.7	892871
	Q02979	glycerophosphodiester phosphodiesterase (glycerophosphocholine) (No1)	792016	2848.53	871218
	P04161	glycinamide ribotide transformylase (No1)	27000	24300	277817
	P09624	glycine cleavage system (No1)	5.91786e+06	17886.1	6.50965e+06
	P48015	glycine cleavage system (No1)	5.91786e+06	3589.06	6.50965e+06
	P49095	glycine cleavage system (No1)	5.91786e+06	16455.2	6.50965e+06
	P37291	glycine hydroxymethyltransferase (No1)	53998.6	8829.22	59398.5
	P37292	glycine hydroxymethyltransferase (No1)	53998.6	8829.22	59398.5
	P09624	glycine-cleavage complex (lipoamide) (No1)	2.33639e+06	23381.5	2.57003e+06
	P48015	glycine-cleavage complex (lipoamide) (No1)	2.33639e+06	7117.62	2.57003e+06
	P49095	glycine-cleavage complex (lipoamide) (No1)	2.33639e+06	33494.4	2.57003e+06
	P09624	glycine-cleavage complex (lipoamide) (No1)	3.23635e+06	27953.9	3.55999e+06
	P48015	glycine-cleavage complex (lipoamide) (No1)	3.23635e+06	6509.52	3.55999e+06
	P49095	glycine-cleavage complex (lipoamide) (No1)	3.23635e+06	39014.7	3.55999e+06
	P09624	glycine-cleavage complex (lipoamide) (No2)	100080	27953.9	752684
	P19262	glycine-cleavage complex (lipoamide) (No2)	100080	17508.8	121084
	P20967	glycine-cleavage complex (lipoamide) (No2)	100080	18462.7	142649
	P09624	glycine-cleavage complex (lipoylprotein) (No1)	5.91786e+06	25565.7	6.50965e+06
	P48015	glycine-cleavage complex (lipoylprotein) (No1)	5.91786e+06	6706.22	6.50965e+06
	P49095	glycine-cleavage complex (lipoylprotein) (No1)	5.91786e+06	32715.5	6.50965e+06
	P09624	glycine-cleavage complex (lipoylprotein) (No1)	5.91786e+06	17361.5	6.50965e+06
	P48015	glycine-cleavage complex (lipoylprotein) (No1)	5.91786e+06	3697.5	6.50965e+06
	P49095	glycine-cleavage complex (lipoylprotein) (No1)	5.91786e+06	16435.6	6.50965e+06
	P09624	glycine-cleavage complex (lipoylprotein) (No1)	5.91786e+06	27953.9	6.50965e+06
	P48015	glycine-cleavage complex (lipoylprotein) (No1)	5.91786e+06	6509.52	6.50965e+06
	P49095	glycine-cleavage complex (lipoylprotein) (No1)	5.91786e+06	39014.7	6.50965e+06
	P09624	glycine-cleavage system (lipoamide) (No1)	5.91786e+06	17361.5	6.50965e+06
	P48015	glycine-cleavage system (lipoamide) (No1)	5.91786e+06	3697.5	6.50965e+06
	P49095	glycine-cleavage system (lipoamide) (No1)	5.91786e+06	16435.6	6.50965e+06
	P23337	glycogen (starch) synthase (No1)	1.62901e+06	10571.5	1.79191e+06
	P47011	glycogen (starch) synthase (No1)	1.62901e+06	4131.01	1.79191e+06
	P23337	glycogen (starch) synthase (No2)	1.62901e+06	10571.5	1.79191e+06
	P36143	glycogen (starch) synthase (No2)	1.62901e+06	4131.01	1.79191e+06
	P47011	glycogen (starch) synthase (No3)	1.62901e+06	4131.01	1.79191e+06
	P27472	glycogen (starch) synthase (No3)	1.62901e+06	10571.5	1.79191e+06
	P36143	glycogen (starch) synthase (No4)	1.62901e+06	4131.01	1.79191e+06
	P27472	glycogen (starch) synthase (No4)	1.62901e+06	10571.5	1.79191e+06
	P06738	glycogen phosphorylase (No1)	181798	17960.9	199978
	P38088	glycyl-tRNA synthetase (No1)	2627.98	2365.18	41256.9
	Q06817	glycyl-tRNA synthetase (No2)	57240	3891.62	62964
	P38625	GMP synthase (No1)	1548.01	1393.21	29981.4
	P23797	GPI-anchor assembly, step 2 (No1)	579609	1227.73	637570
	P47088	GPI-anchor assembly, step 5 (No1)	255239	5819.75	280763
	P38211	GPI-anchor assembly, step 7 (No1)	255239	5819.75	280763
	P30777	GPI-anchor assembly, step 8 (No1)	255239	5819.75	280763
	P51601	GTP cyclohydrolase I (No1)	140.4	126.36	5204.78
	P38066	GTP cyclohydrolase II (No1)	1.55521e+06	2494.58	1.71073e+06
	Q04178	guanine phosphoribosyltransferase (No1)	276121	10245.8	303733
	P15454	guanylate kinase (No1)	1.4184e+06	15383.2	1.56024e+06
	P15454	guanylate kinase (GMP:dATP) (No1)	1.4184e+06	14932	1.56024e+06
	P48360	heme O monooxygenase (No2)	92157.4	5208.99	112722
	P21592	Heme O synthase (No1)	11880	1804.65	24834.1
	P27697	hexaprenyldihydroxybenzoate methyltransferase (No1)	25199.7	1190.39	27719.7
	P41735	hexaprenyldihydroxybenzoate methyltransferase (No1)	25199.7	801.686	33946.7
	P49017	hexaprenyldihydroxybenzoate methyltransferase (No1)	25199.7	255.516	27719.7
	P53318	hexaprenyldihydroxybenzoate methyltransferase (No1)	25199.7	1627.02	27719.7
	Q06204	hexokinase (D-fructose:ATP) (No1)	224281	29161.9	275822
	P04806	hexokinase (D-fructose:ATP) (No2)	986388	30112.1	1.08503e+06
	P04807	hexokinase (D-fructose:ATP) (No3)	456121	30112.1	501733
	Q06204	hexokinase (D-glucose:ATP) (No1)	6012.14	5410.93	175249
	P17709	hexokinase (D-glucose:ATP) (No2)	986388	17693.2	1.08503e+06
	P04806	hexokinase (D-glucose:ATP) (No3)	986388	26731.8	1.08503e+06
	P04807	hexokinase (D-glucose:ATP) (No4)	456121	26731.8	501733
	Q06204	hexokinase (D-mannose:ATP) (No1)	224281	24813.7	275822
	P04806	hexokinase (D-mannose:ATP) (No2)	986388	26731.8	1.08503e+06
	P04807	hexokinase (D-mannose:ATP) (No3)	456121	26731.8	501733
	P00815	histidinol dehydrogenase (No1)	126000	10450.6	182523
	P38635	histidinol-phosphatase (No1)	7.70416e+06	3114.77	8.47458e+06
	P07172	histidinol-phosphate transaminase (No1)	1.116e+07	18271.2	1.2276e+07
	P07263	histidyl-tRNA synthetase (No1)	144001	4920.77	158401
	P07263	histidyl-tRNA synthetase (No1)	144001	4920.77	158401
	P38074	hnRNP arginine N-methyltransferase (No1)	25199.7	401.953	27719.7
	P39533	homoacontinate hydratase (No1)	2700	2430	76118.6
	P49367	homoacontinate hydratase (No2)	9000.09	5649.06	198575
	P48570	homocitrate synthase (No1)	2221.19	1999.07	54829.5
	Q12525	homocysteine S-methyltransferase (No1)	1368.01	1231.21	53850.4
	Q08985	homocysteine S-methyltransferase (No2)	1368.01	1231.21	53850.4
	P40495	homoisocitrate dehydrogenase (No1)	61199.5	10931.6	307700
	P31116	homoserine dehydrogenase (NADH) (No1)	81287.6	6753.77	232185
	P31116	homoserine dehydrogenase (NADP) (No1)	81287.6	6269.4	246429
	P17423	homoserine kinase (No1)	146880	7695.03	161567
	P08465	homoserine O-trans-acetylase (No1)	34560.2	3531.43	140535
	Q04120	hydrogen peroxide reductase (thioredoxin) (No1)	3.44519e+06	4071.58	3.78971e+06
	Q04120	hydrogen peroxide reductase (thioredoxin) (No2)	3.44519e+06	4071.58	3.78971e+06
	P34227	hydrogen peroxide reductase (thioredoxin) (No1)	3.44519e+06	20932.8	3.78971e+06
	P38013	hydrogen peroxide reductase (thioredoxin) (No1)	3.44519e+06	4071.58	3.78971e+06
	P38013	hydrogen peroxide reductase (thioredoxin) (No2)	3.44519e+06	4071.58	3.78971e+06
	Q05584	hydroxyacylglutathione hydrolase (No1)	3.52435e+06	4590.47	3.87679e+06
	Q12320	hydroxyacylglutathione hydrolase (No1)	3.52435e+06	4590.47	3.87679e+06
	P32378	hydroxybenzoate octaprenyltransferase (No1)	27.3082	24.5774	27892.2
	P41835	hydroxyethylthiazole kinase (No1)	14945.9	3313.67	52156.9
	P28789	hydroxymethylbilane synthase (No1)	225.002	202.502	158813
	P12684	hydroxymethylglutaryl CoA reductase (No1)	166595	5111.15	183254
	P12683	hydroxymethylglutaryl CoA reductase (No2)	166499	5111.15	183149
	P54839	hydroxymethylglutaryl CoA synthase (No1)	1494.01	1344.61	60305.2
	P54839	hydroxymethylglutaryl CoA synthase (No1)	1494.01	1344.61	60305.2
	Q04178	hypoxanthine phosphoribosyltransferase (Hypoxanthine) (No1)	9359.79	8423.81	125145
	P33734	Imidazole-glycerol-3-phosphate synthase (No1)	496796	1566.1	546475
	P06633	imidazoleglycerol-phosphate dehydratase (No1)	3.59997e+06	2530.98	3.95997e+06
	P38697	IMP dehydrogenase (No1)	8855.83	2781.21	57393
	P50095	IMP dehydrogenase (No2)	8855.83	2781.21	57393
	P50094	IMP dehydrogenase (No3)	8855.83	2781.21	57393
	P00937	indole-3-glycerol-phosphate synthase (No1)	39960	4321.35	52424.6
	P26263	indole-3-pyruvate decarboxylase (No1)	223199	25782.6	245519
	P06169	indole-3-pyruvate decarboxylase (No2)	522000	25782.6	574200
	P16467	indole-3-pyruvate decarboxylase (No3)	223199	25782.6	245519
	P00817	inorganic diphosphatase (No1)	935979	45302.5	1.65183e+06
	P28239	inorganic diphosphatase (No1)	935979	45302.5	1.65183e+06
	P54113	inosine monophosphate cyclohydrolase (No1)	30959.8	10792.9	125200
	P38009	inosine monophosphate cyclohydrolase (No2)	30959.8	10792.9	125200
	Q06667	inositol-1,3,4,5,6-pentakisphosphate 2-kinase (No1)	2642.43	2378.18	113345
	P07250	inositol-1,3,4,5-triphosphate 6-kinase, nucleus (No1)	43243.2	6629.92	120550
	P07250	inositol-1,4,5,6- tetrakisphosphate 3-kinase, nucleus (No1)	43243.2	6629.92	120550
	P07250	inositol-1,4,5-triphosphate 6-kinase, nucleus (No1)	43243.2	6629.92	120550
	P07250	inositol-1,4,5-trisphosphate 3-kinase, nucleus (No1)	43243.2	6629.92	120550
	P40015	IPS phospholipase C (No1)	75597.2	19630.8	330999
	P40015	IPS phospholipase C (No1)	75597.2	19630.8	330999
	P40015	IPS phospholipase C (No1)	75597.2	19630.8	330999
	P40015	IPS phospholipase C (No1)	75597.2	19630.8	330999
	P40015	IPS phospholipase C (No1)	75597.2	19630.8	330999
	P40015	IPS phospholipase C (No1)	75597.2	19630.8	330999
	P40015	IPS phospholipase C (No1)	75597.2	19630.8	330999
	P40015	IPS phospholipase C (No1)	75597.2	19630.8	330999
	P40015	IPS phospholipase C (No1)	75597.2	19630.8	330999
	P40015	IPS phospholipase C (No1)	75597.2	19630.8	330999
	P40015	IPS phospholipase C (No1)	75597.2	19630.8	330999
	P40015	IPS phospholipase C (No1)	75597.2	19630.8	330999
	P40015	IPS phospholipase C (No1)	75597.2	19630.8	330999
	P40015	IPS phospholipase C (No1)	75597.2	19630.8	330999
	P40015	IPS phospholipase C (No1)	75597.2	19630.8	330999
	P40015	IPS phospholipase C (No1)	75597.2	19630.8	330999
	P40015	IPS phospholipase C (No1)	75597.2	19630.8	330999
	P40015	IPS phospholipase C (No1)	75597.2	19630.8	330999
	P40015	IPS phospholipase C (No1)	75597.2	19630.8	330999
	P40015	IPS phospholipase C (No1)	75597.2	19630.8	330999
	P40015	IPS phospholipase C (No1)	75597.2	19630.8	330999
	P40015	IPS phospholipase C (No1)	75597.2	19630.8	330999
	P40015	IPS phospholipase C (No1)	75597.2	19630.8	330999
	P40015	IPS phospholipase C (No1)	75597.2	19630.8	330999
	P40015	IPS phospholipase C (No1)	75597.2	19630.8	330999
	P40015	IPS phospholipase C (No1)	75597.2	19630.8	330999
	P40015	IPS phospholipase C (No1)	75597.2	19630.8	330999
	P40015	IPS phospholipase C (No1)	75597.2	19630.8	330999
	P40015	IPS phospholipase C (No1)	75597.2	19630.8	330999
	P40015	IPS phospholipase C (No1)	75597.2	19630.8	330999
	P40015	IPS phospholipase C (No1)	75597.2	19630.8	330999
	P40015	IPS phospholipase C (No1)	75597.2	19630.8	330999
	P40015	IPS phospholipase C (No1)	75597.2	19630.8	330999
	P40015	IPS phospholipase C (No1)	75597.2	19630.8	330999
	P40015	IPS phospholipase C (No1)	75597.2	19630.8	330999
	P40015	IPS phospholipase C (No1)	75597.2	19630.8	330999
	P40015	IPS phospholipase C (No1)	75597.2	19630.8	330999
	P40015	IPS phospholipase C (No1)	75597.2	19630.8	330999
	P40015	IPS phospholipase C (No1)	75597.2	19630.8	330999
	P40015	IPS phospholipase C (No1)	75597.2	19630.8	330999
	P40015	IPS phospholipase C (No1)	75597.2	19630.8	330999
	P40015	IPS phospholipase C (No1)	75597.2	19630.8	330999
	P40015	IPS phospholipase C (No1)	75597.2	19630.8	330999
	P40015	IPS phospholipase C (No1)	75597.2	19630.8	330999
	P40015	IPS phospholipase C (No1)	75597.2	19630.8	330999
	P40015	IPS phospholipase C (No1)	75597.2	19630.8	330999
	P40015	IPS phospholipase C (No1)	75597.2	19630.8	330999
	P40015	IPS phospholipase C (No1)	75597.2	19630.8	330999
	P40015	IPS phospholipase C (No1)	75597.2	19630.8	330999
	P40015	IPS phospholipase C (No1)	75597.2	19630.8	330999
	P40015	IPS phospholipase C (No1)	75597.2	19630.8	330999
	P40015	IPS phospholipase C (No1)	75597.2	19630.8	330999
	P40015	IPS phospholipase C (No1)	75597.2	19630.8	330999
	P40015	IPS phospholipase C (No1)	75597.2	19630.8	330999
	P40015	IPS phospholipase C (No1)	75597.2	19630.8	330999
	P40015	IPS phospholipase C (No1)	75597.2	19630.8	330999
	P40015	IPS phospholipase C (No1)	75597.2	19630.8	330999
	P40015	IPS phospholipase C (No1)	75597.2	19630.8	330999
	P40015	IPS phospholipase C (No1)	75597.2	19630.8	330999
	P40015	IPS phospholipase C (No1)	75597.2	19630.8	330999
	P41734	isoamyl acetate-hydrolyzing esterase (No1)	3.52435e+06	22888.2	3.87679e+06
	P41734	isobutyl acetate-hydrolyzing esterase (No1)	3.52435e+06	22216.9	3.87679e+06
	P28241	isocitrate dehydrogenase (NAD+) (No1)	108000	46175.5	364456
	P28834	isocitrate dehydrogenase (NAD+) (No1)	108000	46175.5	364456
	P41939	isocitrate dehydrogenase (NADP) (No1)	209881	19664.9	230869
	P53982	isocitrate dehydrogenase (NADP+), peroxisomal (No1)	209881	19664.9	230869
	P28240	isocitrate lyase (No1)	47519.5	22052.8	152380
	P47176	isoleucine transaminase (No1)	3.86997e+06	13166.5	4.25697e+06
	P38891	isoleucine transaminase (No1)	3.86997e+06	13166.5	4.25697e+06
	P09436	isoleucyl-tRNA synthetase (No1)	289444	5047.69	318388
	P48526	isoleucyl-tRNA synthetase (No1)	289444	5047.69	318388
	P15496	isopentenyl-diphosphate D-isomerase (No1)	1.0764e+08	5977.97	1.18404e+08
	P53312	itaconate-CoA ligase (ADP-forming) (No1)	211681	10555.4	232849
	P53598	itaconate-CoA ligase (ADP-forming) (No1)	211681	10555.4	232849
	P06168	ketol-acid reductoisomerase (2-aceto-2-hydroxybutanoate) (No1)	3527.96	3175.16	42649.7
	Q05979	kynureninase (No1)	828.02	745.218	84235.7
	P38169	kynurenine 3-monooxygenase (No1)	7307.8	1817.88	26613.9
	P07275	L-1-pyrroline-3-hydroxy-5-carboxylate dehydrogenase (No1)	5399.86	4859.87	139815
	P07275	L-4-hydroxyglutamate semialdehyde dehydrogenase (No1)	5399.86	4859.87	139568
	P52893	L-alanine transaminase (No1)	21924.1	19731.6	405696
	P37303	L-allo-threonine aldolase (No1)	154801	9629.23	187538
	P07702	L-aminoadipate-semialdehyde dehydrogenase (NADPH) (No1)	150121	3495.65	165133
	P50113	L-aminoadipate-semialdehyde dehydrogenase (NADPH) (No1)	150121	7837.7	165133
	P38986	L-asparaginase (No1)	11484	10335.6	347839
	P0CZ17	L-asparaginase (No1)	11484	10335.6	347839
	P0CX77	L-asparaginase (No2)	11484	10335.6	347839
	P0CX78	L-asparaginase (No3)	11484	10335.6	347839
	P0CX79	L-asparaginase (No4)	11484	10335.6	347839
	P23542	L-erythro-4-hydroxyglutamate:2-oxoglutarate aminotransferase (No1)	1.15921e+06	18582.9	1.41979e+06
	Q01802	L-erythro-4-hydroxyglutamate:2-oxoglutarate aminotransferase (No1)	1.15921e+06	18582.9	1.41979e+06
	P23542	L-erythro-4-hydroxyglutamate:2-oxoglutarate aminotransferase (No1)	1.15921e+06	18582.9	1.41979e+06
	P32263	L-hydroxyproline reductase (NADP) (No1)	2.49838e+06	76530.5	2.74821e+06
	P38715	L-lactaldehyde:NADP+ 1-oxidoreductase (No1)	957579	7279.32	1.05334e+06
	P25379	L-serine deaminase (No1)	14400.1	12960.1	139253
	P35497	L-sorbitol dehydrogenase (L-sorbose-producing) (No1)	579609	6363.41	2.97182e+06
	P25379	L-threonine deaminase (No1)	37800	16013	161602
	P00927	L-threonine deaminase (No1)	1.0332e+06	16013	1.13652e+06
	P47125	L-tryptophan:oxygen 2,3-oxidoreductase (decyclizing) (No1)	43200.3	7607.83	383444
	P50107	lactoylglutathione lyase (No1)	6.55179e+06	19582.9	7.20697e+06
	P38604	lanosterol synthase (No1)	14674.8	1166.19	30587.8
	P47176	leucine transaminase (No1)	3.23279e+06	13299.4	3.55607e+06
	P38891	leucine transaminase (No1)	3.23279e+06	13299.4	3.55607e+06
	P26637	leucyl-tRNA synthetase (No1)	135000	2245.07	148500
	P11325	leucyl-tRNA synthetase (No1)	135000	2245.07	148500
	Q10740	leukotriene A4 hydrolase (No1)	72358.9	12619.6	148169
	Q10740	leukotriene A4 hydrolase (No1)	72358.9	12619.6	148169
	Q10740	leukotriene A4 hydrolase (No1)	72358.9	12619.6	148169
	Q10740	leukotriene A4 hydrolase (No1)	72358.9	12619.6	148169
	Q10740	leukotriene A4 hydrolase (No1)	72358.9	12619.6	148169
	Q10740	leukotriene A4 hydrolase (No1)	72358.9	12619.6	148169
	P15180	lysyl-tRNA synthetase (No1)	164520	1590.87	180972
	P32048	lysyl-tRNA synthetase (No1)	164520	1590.87	180972
	P17505	malate dehydrogenase (No1)	685448	183910	6.37278e+06
	P22133	malate dehydrogenase, cytoplasmic (No1)	64800.4	58320.4	6.37278e+06
	P32419	malate dehydrogenase, peroxisomal (No1)	64800.4	58320.4	6.37278e+06
	P21826	malate synthase (No1)	69118.1	15151.6	82350.6
	P30952	malate synthase (No2)	69118.1	15151.6	82350.6
	P30952	malate synthase (No1)	69118.1	15151.6	82350.6
	P36013	malic enzyme (NAD) (No1)	482393	89885.4	1.02086e+06
	P36013	malic enzyme (NADP) (No1)	482393	79794.9	886820
	Q12283	malonyl-CoA-ACP transacylase (No1)	359997	7838.36	395997
	P41940	mannose-1-phosphate guanylyltransferase (No1)	705219	22878.5	775740
	P29952	mannose-6-phosphate isomerase (No1)	71999.4	35771.7	420005
	P09440	methenyltetrahydrifikate cyclohydrolase (No1)	3.12354e+06	4009.85	3.43589e+06
	P07245	methenyltetrahydrofolate cyclohydrolase (No1)	3.12354e+06	4009.85	3.43589e+06
	P19358	methionine adenosyltransferase (No1)	0.317884	0.286096	27093.6
	P10659	methionine adenosyltransferase (No2)	2098.8	1888.92	27093.6
	P05694	methionine synthase (No1)	12600	1730.24	13860
	P32785	methionyl-tRNA formyltransferase (No1)	467.99	421.191	268737
	P00958	methionyl-tRNA synthetase (No1)	1475.99	1328.39	42352.5
	P22438	methionyl-tRNA synthetase (No1)	1475.99	1328.39	42352.5
	Q02046	methylenetetrahydrofolate dehydrogenase (NAD) (No1)	103680	17849.7	118282
	P07245	methylenetetrahydrofolate dehydrogenase (NADP) (No1)	3.12354e+06	7818.86	3.43589e+06
	P09440	methylenetetrahydrofolate dehydrogenase (NADP) (No1)	3.12354e+06	7818.86	3.43589e+06
	Q12031	methylisocitrate lyase (No1)	47519.5	15972.6	83949.8
	P07277	mevalonate kinase (atp) (No1)	78839.5	14501	127082
	P07277	mevalonate kinase (ctp) (No1)	78839.5	14075.7	127082
	P07277	mevalonate kinase (gtp) (No1)	78839.5	14501	119736
	P07277	mevalonate kinase (UTP) (No1)	78839.5	14075.7	119736
	P32377	mevalonate pyrophoshate decarboxylase (No1)	17640.1	7376.38	68045.9
	P38287	MIPC synthase (No1)	334.795	301.316	66484
	P33300	MIPC synthase (No2)	255239	15123.2	280763
	P38287	MIPC synthase (No1)	334.795	301.316	66484
	P33300	MIPC synthase (No2)	255239	15123.2	280763
	P38287	MIPC synthase (No1)	334.795	301.316	66484
	P33300	MIPC synthase (No2)	255239	15123.2	280763
	P38287	MIPC synthase (No1)	334.795	301.316	66484
	P33300	MIPC synthase (No2)	255239	15123.2	280763
	P38287	MIPC synthase (No1)	334.795	301.316	66484
	P33300	MIPC synthase (No2)	255239	15123.2	280763
	P38287	MIPC synthase (No1)	334.795	301.316	66484
	P33300	MIPC synthase (No2)	255239	15123.2	280763
	P38287	MIPC synthase (No1)	334.795	301.316	66484
	P33300	MIPC synthase (No2)	255239	15123.2	280763
	P38287	MIPC synthase (No1)	334.795	301.316	66484
	P33300	MIPC synthase (No2)	255239	15123.2	280763
	P38287	MIPC synthase (No1)	334.795	301.316	66484
	P33300	MIPC synthase (No2)	255239	15123.2	280763
	P38287	MIPC synthase (No1)	334.795	301.316	66484
	P33300	MIPC synthase (No2)	255239	15123.2	280763
	Q05533	myo-inositol 1-phosphatase (No1)	1728.01	1555.21	93764.7
	P38710	myo-inositol 1-phosphatase (No2)	1728.01	1555.21	93764.7
	P11986	myo-inositol-1-phosphate synthase (No1)	1080	971.996	171147
	P43577	N-acetylglucosamine-6-phosphate synthase (No1)	136801	11083	150481
	P40360	N-acteylglutamate synthase (No1)	792.016	712.815	139489
	Q04728	N-acteylglutamate synthase (No2)	792.016	712.815	139489
	Q04066	N-formyl-L-kynurenine amidohydrolase (No1)	579609	19070.8	637570
	P53164	NAD diphosphatase (No1)	9.00009	8.10008	49249.7
	P32622	NAD kinase (No1)	3023.98	2721.58	101355
	P21373	NAD kinase (No2)	9647.85	8683.07	174355
	P32622	NAD kinase (No1)	3023.98	2721.58	101355
	P21373	NAD kinase (No2)	9647.85	8683.07	174355
	Q06892	NAD kinase (No3)	3023.98	2721.58	101355
	P06700	NAD nucleosidase nuclear (No1)	579609	5995.6	637570
	P53688	NAD nucleosidase nuclear (No2)	579609	5995.6	637570
	P53685	NAD nucleosidase nuclear (No3)	579609	5995.6	637570
	P53687	NAD nucleosidase nuclear (No4)	579609	5995.6	637570
	P53686	NAD nucleosidase nuclear (No5)	579609	5995.6	637570
	P38795	NAD synthase (No1)	23039.9	6706.81	61342.2
	P38795	NAD synthase (No1)	23039.9	6706.81	61342.2
	Q07500	NADH dehydrogenase, cytosolic/mitochondrial (No1)	1.79999e+06	11056	1.97998e+06
	P40215	NADH dehydrogenase, cytosolic/mitochondrial (No2)	1.79999e+06	11056	1.97998e+06
	P32622	NADH kinase (No1)	57960.9	10555.4	104417
	P21373	NADH kinase (No2)	9647.85	8683.07	185051
	P32622	NADH kinase mitochondrial (No1)	57960.9	10555.4	104417
	P21373	NADH kinase mitochondrial (No2)	9647.85	8683.07	185051
	Q06892	NADH kinase mitochondrial (No3)	57960.9	10555.4	104417
	P32340	NADH:ubiquinone oxidoreductase (No1)	1.79999e+06	11056	1.97998e+06
	P39683	NAPRtase (No1)	900.009	810.008	25584.5
	P39683	NAPRtase (No1)	900.009	810.008	25584.5
	P53184	nicotinamidase (No1)	13680.1	12312.1	321291
	Q05874	nicotinamide N-methyltransferase (No1)	25199.7	454.072	27719.7
	P25576	nicotinamide-nucleotide adenylyltransferase (No1)	8676.04	7808.43	224779
	Q06178	nicotinamide-nucleotide adenylyltransferase (No2)	8676.04	7808.43	224779
	P53204	nicotinamide-nucleotide adenylyltransferase (No1)	8676.04	7808.43	224779
	Q06178	nicotinamide-nucleotide adenylyltransferase (No2)	8676.04	7808.43	224779
	P53204	nicotinate-nucleotide adenylyltransferase (No1)	8676.04	7808.43	224779
	Q06178	nicotinate-nucleotide adenylyltransferase (No2)	8676.04	7808.43	224779
	P43619	nicotinate-nucleotide diphosphorylase (carboxylating) (No1)	21600.1	1877.69	23760.2
	P43619	nicotinate-nucleotide diphosphorylase (carboxylating) (No1)	21600.1	1877.69	23760.2
	P40009	nucleoside diphosphatase (No1)	278280	29068.6	313447
	P40009	nucleoside diphosphatase (No1)	373315	29068.6	410647
	P40009	nucleoside diphosphatase (No1)	291240	28216	320363
	P32621	nucleoside diphosphatase (No1)	1.3788e+07	14667.3	1.51668e+07
	P40009	nucleoside diphosphatase (No1)	1.08684e+07	28216	1.19552e+07
	P40009	nucleoside diphosphatase (No1)	287637	29946.9	316401
	P36010	nucleoside diphosphate kinase (No1)	950390	19114.6	1.04543e+06
	P36010	nucleoside diphosphate kinase (No1)	950390	18554	1.04543e+06
	P36010	nucleoside diphosphate kinase (No1)	950390	18554	1.04543e+06
	P36010	nucleoside diphosphate kinase (No1)	950390	18554	1.04543e+06
	P36010	nucleoside diphosphate kinase (No1)	47879	18009.8	159464
	P36010	nucleoside diphosphate kinase (No1)	950390	19114.6	1.04543e+06
	P36010	nucleoside diphosphate kinase (No1)	950390	19114.6	1.04543e+06
	P36010	nucleoside diphosphate kinase (No1)	950390	18554	1.04543e+06
	P36010	nucleoside diphosphate kinase (No1)	950390	18554	1.04543e+06
	P39730	nucleoside triphosphatase (No1)	31679.7	5118.53	74714
	P54861	nucleoside triphosphatase (No2)	11160	6344.69	86705.1
	P40009	nucleoside triphosphatase (No3)	291240	29068.6	320363
	P40009	nucleoside triphosphatase (No1)	372245	29946.9	409470
	P40009	nucleoside triphosphatase (No1)	1.08684e+07	31784	1.19552e+07
	P40009	nucleoside triphosphatase (No1)	379075	30851.8	416983
	P32621	nucleoside-diphosphatase (GDP), Golgi (No1)	1.3788e+07	13819.5	1.51668e+07
	P36010	nucleoside-diphosphate kinase (ATP:UDP) (No1)	950390	19114.6	1.04543e+06
	P06106	O-acetylhomoserine (thiol)-lyase (No1)	864006	9006.45	950406
	P06106	O-acetylhomoserine (thiol)-lyase (No1)	43200.3	9278.59	130061
	Q12198	O-succinylhomoserine lyase (L-cysteine) (No1)	435597	5762.71	479157
	Q04533	O-succinylhomoserine lyase (L-cysteine) (No2)	435597	7607.83	479157
	P31373	O-succinylhomoserine lyase (L-cysteine) (No3)	539.986	485.987	231571
	P05150	ornithine carbamoyltransferase (No1)	295203	37966.1	733608
	P08432	ornithine decarboxylase (No1)	15119.9	10245.8	123933
	Q04728	ornithine transacetylase (No1)	63159.6	21330.8	183025
	P07991	ornithine transaminase (No1)	350459	8026.43	385505
	P13298	orotate phosphoribosyltransferase (No1)	4679.9	4211.91	285223
	P30402	orotate phosphoribosyltransferase (No2)	4679.9	4211.91	285223
	P03962	orotidine-5'-phosphate decarboxylase (No1)	2.052e+06	15599.5	2.2572e+06
	P09624	oxoglutarate dehydrogenase (dihydrolipoamide S-succinyltransferase) (No1)	100080	22695.7	641536
	P19262	oxoglutarate dehydrogenase (dihydrolipoamide S-succinyltransferase) (No1)	100080	19144.4	110088
	P20967	oxoglutarate dehydrogenase (dihydrolipoamide S-succinyltransferase) (No1)	100080	22740.2	168968
	P09624	oxoglutarate dehydrogenase (lipoamide) (No1)	100080	27406.1	598554
	P19262	oxoglutarate dehydrogenase (lipoamide) (No1)	100080	13000.9	110088
	P20967	oxoglutarate dehydrogenase (lipoamide) (No1)	100080	17852.4	110088
	P53332	pantetheine-phosphate adenylyltransferase (No1)	17470.9	4248.31	39314.8
	Q04430	pantothenate kinase (No1)	7631.84	6868.66	97819
	P41903	peroxisomal acyl-CoA thioesterase (No1)	320369	2641.56	352406
	P41903	peroxisomal acyl-CoA thioesterase (No1)	36468.4	2564.09	52947.9
	P41903	peroxisomal acyl-CoA thioesterase (No1)	133.2	119.88	47004
	P41903	peroxisomal acyl-CoA thioesterase (No1)	320369	2488.88	352406
	P41903	peroxisomal acyl-CoA thioesterase (No1)	68.3995	61.5595	51394.9
	P41903	peroxisomal acyl-CoA thioesterase (No1)	320369	3065.51	352406
	P15624	phenylalanyl-tRNA synthetase (No1)	2.1708e+06	2980.45	2.38788e+06
	P15625	phenylalanyl-tRNA synthetase (No1)	2.1708e+06	2980.45	2.38788e+06
	P08425	phenylalanyl-tRNA synthetase (No1)	2.1708e+06	2980.45	2.38788e+06
	Q06408	phenylpyruvate decarboxylase (No1)	2.052e+06	20318.8	2.2572e+06
	P07244	phopshoribosylaminoimidazole synthetase (No1)	25199.7	3023.42	74714
	P38628	phosphoacetylglucosamine mutase (No1)	10584	9525.62	199546
	P18408	phosphoadenylyl-sulfate reductase (thioredoxin) (No1)	12600	2848.77	69338.3
	P18408	phosphoadenylyl-sulfate reductase (thioredoxin) (No2)	12600	2848.77	69338.3
	P10963	phosphoenolpyruvate carboxykinase (No1)	223199	8420.21	245519
	P33412	phosphoethanolamine cytidyltransferase (No1)	4139.93	3622.91	107076
	P16862	phosphofructokinase (No1)	1.2852e+06	7661.86	1.41372e+06
	P16862	phosphofructokinase (No2)	2.31118e+06	7661.86	2.54229e+06
	P16861	phosphofructokinase (No2)	2.31118e+06	7661.86	2.54229e+06
	P16862	phosphofructokinase (s7p) (No1)	1.2852e+06	13488.8	1.41372e+06
	P16862	phosphofructokinase (s7p) (No2)	2.31118e+06	13488.8	2.54229e+06
	P16861	phosphofructokinase (s7p) (No2)	2.31118e+06	13488.8	2.54229e+06
	P37012	phosphoglucomutase (No1)	773994	73180.7	851393
	P33401	phosphoglucomutase (No2)	773994	73180.7	851393
	P53319	phosphogluconate dehydrogenase (No1)	131039	28996.2	218885
	P38720	phosphogluconate dehydrogenase (No2)	131039	28996.2	218885
	P38628	phosphoglucosamine mutase (No1)	10584	9525.62	502140
	P40054	phosphoglycerate dehydrogenase (No1)	1.1196e+06	27364.2	1.23155e+06
	P40510	phosphoglycerate dehydrogenase (No2)	1.1196e+06	27364.2	1.23155e+06
	P00560	phosphoglycerate kinase (No1)	1.93211e+06	98008.7	2.12532e+06
	Q12040	phosphoglycerate mutase (No1)	2.99877e+06	22840	3.29865e+06
	P00950	phosphoglycerate mutase (No2)	2.07361e+06	13449.8	2.28097e+06
	P07283	phosphomannomutase (No1)	15840.1	6363.41	157259
	P24521	phosphomevalonate kinase (No1)	12240.1	1874.59	39061.8
	P40506	phosphopantothenate-cysteine ligase (No1)	1908	1717.2	98918.6
	P33401	phosphopentomutase (No1)	773994	75391.9	851393
	P37012	phosphopentomutase (No2)	773994	75391.9	851393
	Q03262	phosphopentomutase (No3)	622781	12249.4	884029
	P27616	phosphoribosyl amino imidazolesuccinocarbozamide synthetase (No1)	278715	6753.77	306586
	P00815	phosphoribosyl-AMP cyclohydrolase (No1)	1.02942e+07	5397.8	1.13236e+07
	P00815	phosphoribosyl-ATP pyrophosphatase (No1)	1.02942e+07	3912.92	1.13236e+07
	P21264	phosphoribosylaminoimidazole-carboxylase (No1)	144001	7723.63	158401
	P54113	phosphoribosylaminoimidazolecarboxamide formyltransferase (No1)	30959.8	14535.2	168612
	P38009	phosphoribosylaminoimidazolecarboxamide formyltransferase (No2)	30959.8	14535.2	168612
	P00912	phosphoribosylanthranilate isomerase (No1)	248398	15458.5	273238
	P07244	phosphoribosylglycinamidine synthetase (No1)	25199.7	4321.55	143823
	P04046	phosphoribosylpyrophosphate amidotransferase (No1)	200208	8569.87	220229
	P32895	phosphoribosylpyrophosphate synthetase (No1)	2375.97	2138.38	81227.9
	P38620	phosphoribosylpyrophosphate synthetase (No1)	2375.97	2138.38	81227.9
	P32895	phosphoribosylpyrophosphate synthetase (No2)	2375.97	2138.38	81227.9
	P38689	phosphoribosylpyrophosphate synthetase (No2)	2375.97	2138.38	81227.9
	P32895	phosphoribosylpyrophosphate synthetase (No3)	2375.97	2138.38	81227.9
	P38063	phosphoribosylpyrophosphate synthetase (No3)	2375.97	2138.38	81227.9
	P38620	phosphoribosylpyrophosphate synthetase (No4)	2375.97	2138.38	81227.9
	Q12265	phosphoribosylpyrophosphate synthetase (No4)	2375.97	2138.38	81227.9
	P38063	phosphoribosylpyrophosphate synthetase (No5)	2375.97	2138.38	81227.9
	Q12265	phosphoribosylpyrophosphate synthetase (No5)	2375.97	2138.38	81227.9
	P42941	phosphoserine phosphatase (L-serine) (No1)	2.89444e+06	8966.3	3.18388e+06
	P33330	phosphoserine transaminase (No1)	8963.79	8067.41	147620
	Q05567	Phytosphingosine phosphate lyase (No1)	154801	1308.79	170281
	P38992	phytosphingosine synthesis (No1)	3.24002e+06	5404.56	3.56402e+06
	P05373	porphobilinogen synthase (No1)	4454.94	4009.44	134378
	P32452	prephenate dehydratase (No1)	6.95507e+06	7838.06	7.65058e+06
	P20049	prephenate dehydrogenase (NADP) (No1)	94679	18226.3	386541
	P09368	proline oxidase (NAD) (No1)	120600	5015.12	132660
	P38708	prolyl-tRNA synthetase (No1)	20160.1	2528.76	57046.9
	P40012	protoporphyrinogen oxidase (No1)	7883.95	769.396	25645.2
	Q07938	purine-nucleoside phosphorylase (No1)	201601	26371	221761
	Q04179	purine-nucleoside phosphorylase (No1)	201601	8852.23	221761
	Q05788	purine-nucleoside phosphorylase (No1)	201601	28191.1	311331
	Q05788	guanosine phosphorylase (No1)	212400	22888.3	268275
	Q05788	guanosine phosphorylase (No1)	212400	22888.3	268275
	Q05788	inosine phosphorylase (No1)	428394	22888.3	471233
	P38075	pyridoxal oxidase (No1)	2519.97	2267.97	260855
	P38075	pyridoxamine 5'-phosphate oxidase (No1)	370.796	333.716	171949
	P38075	pyridoxine 5'-phosphate oxidase (No1)	2519.97	2267.97	142649
	P38075	pyridoxine oxidase (No1)	2519.97	2267.97	182497
	P32263	pyrroline-5-carboxylate reductase (No1)	2.49838e+06	78843	2.74821e+06
	P32327	pyruvate carboxylase (No1)	216001	10820.8	237602
	P11154	pyruvate carboxylase (No2)	216001	10820.8	237602
	P26263	pyruvate decarboxylase (No1)	223199	26561.6	268059
	P06169	pyruvate decarboxylase (No2)	522000	26561.6	574200
	P16467	pyruvate decarboxylase (No3)	223199	26561.6	268059
	P26263	pyruvate decarboxylase (acetoin-forming) (No1)	223199	26561.6	268059
	P06169	pyruvate decarboxylase (acetoin-forming) (No2)	522000	26561.6	574200
	P16467	pyruvate decarboxylase (acetoin-forming) (No3)	223199	26561.6	268059
	P09624	pyruvate dehydrogenase (No1)	251642	25565.7	610023
	P12695	pyruvate dehydrogenase (No1)	251642	8734.35	276806
	P16387	pyruvate dehydrogenase (No1)	251642	5758.77	276806
	P32473	pyruvate dehydrogenase (No1)	251642	5758.77	276806
	P00549	pyruvate kinase (No1)	835213	49762.5	918734
	P52489	pyruvate kinase (No2)	835213	49762.5	918734
	P27697	quinone oxidoreductase (No1)	4895.96	2940.76	28495.3
	P41735	quinone oxidoreductase (No1)	4895.96	2767.46	97069.3
	P49017	quinone oxidoreductase (No1)	4895.96	1619.43	23927.1
	P53318	quinone oxidoreductase (No1)	4895.96	2135.79	53169.1
	Q03778	riboflavin kinase (No1)	359.997	323.997	50868
	Q03778	riboflavin kinase (No1)	359.997	323.997	50868
	P50861	riboflavin synthase (No1)	83160.1	1558.91	91476.1
	P38145	riboflavin synthase (No1)	48.6003	43.7403	103284
	P25332	ribokinase (No1)	38880.2	25850.9	247574
	P21524	ribonucleotide reductase (No1)	1044	939.604	193863
	P49723	ribonucleotide reductase (No2)	1044	939.604	193863
	P21672	ribonucleotide reductase (No3)	1044	939.604	193863
	P09938	ribonucleotide reductase (No4)	1044	939.604	193863
	P21524	ribonucleotide reductase (No1)	1044	939.604	193863
	P49723	ribonucleotide reductase (No2)	1044	939.604	193863
	P21672	ribonucleotide reductase (No3)	1044	939.604	193863
	P09938	ribonucleotide reductase (No4)	1044	939.604	193863
	P21524	ribonucleotide reductase (No1)	1044	939.604	199720
	P49723	ribonucleotide reductase (No2)	1044	939.604	199720
	P21672	ribonucleotide reductase (No3)	1044	939.604	199720
	P09938	ribonucleotide reductase (No4)	1044	939.604	199720
	P21524	ribonucleotide reductase (No1)	1044	939.604	199720
	P49723	ribonucleotide reductase (No2)	1044	939.604	199720
	P21672	ribonucleotide reductase (No3)	1044	939.604	199720
	P09938	ribonucleotide reductase (No4)	1044	939.604	199720
	P21524	ribonucleotide reductase (No1)	1044	939.604	205755
	P49723	ribonucleotide reductase (No2)	1044	939.604	205755
	P21672	ribonucleotide reductase (No3)	1044	939.604	205755
	P09938	ribonucleotide reductase (No4)	1044	939.604	205755
	P21524	ribonucleotide reductase (No1)	1044	939.604	205755
	P49723	ribonucleotide reductase (No2)	1044	939.604	205755
	P21672	ribonucleotide reductase (No3)	1044	939.604	205755
	P09938	ribonucleotide reductase (No4)	1044	939.604	205755
	Q12189	ribose-5-phosphate isomerase (No1)	34560.2	31104.2	1.96281e+06
	P53915	ribosylnicotinamide kinase (No1)	6119.95	1765.75	31995.7
	P46969	ribulose 5-phosphate 3-epimerase (No1)	408597	8828.82	636043
	P27697	S-adenosyl-L-methionine:3-hexaprenyl-4,5-dihydroxylate O-methyltransferase (No1)	25199.7	1176.86	27719.7
	P41735	S-adenosyl-L-methionine:3-hexaprenyl-4,5-dihydroxylate O-methyltransferase (No1)	25199.7	631.796	31513.4
	P49017	S-adenosyl-L-methionine:3-hexaprenyl-4,5-dihydroxylate O-methyltransferase (No1)	25199.7	246.921	27719.7
	P53318	S-adenosyl-L-methionine:3-hexaprenyl-4,5-dihydroxylate O-methyltransferase (No1)	25199.7	1832.85	27719.7
	P25087	S-adenosyl-methionine delta-24-sterol-c-methyltransferase (No1)	39.5993	35.6393	9868.87
	P40363	S-formylglutathione hydralase (No1)	102600	21565.3	418920
	P38998	saccharopine dehydrogenase (NAD, L-lysine forming) (No1)	67681.9	6529.03	152899
	P38999	saccharopine dehydrogenase (NADP, L-glutamate forming) (No1)	1.17997e+06	6992.15	1.29797e+06
	P07347	serine O-acetyltransferase (No1)	10800	8008.98	44674.3
	P37293	serine O-acetyltransferase (No1)	10800	9719.96	330999
	P37293	serine O-acetyltransferase (No2)	5760.04	5184.03	330999
	P25045	serine palmitotransferase (No1)	5543.85	1271.91	26214.2
	P40970	serine palmitotransferase (No1)	5543.85	1271.91	26214.2
	P25045	serine palmitotransferase (No2)	5543.85	1271.91	26214.2
	P40970	serine palmitotransferase (No2)	5543.85	1271.91	26214.2
	P07284	seryl-tRNA synthetase (No1)	14040	2713.09	25915.4
	P38705	seryl-tRNA synthetase (No2)	14040	2713.09	25915.4
	P08566	shikimate dehydrogenase (No1)	345066	3952.16	379572
	P08566	shikimate kinase (No1)	216001	4071.58	237602
	P15807	sirohydrochlorin dehydrogenase (No1)	83180.8	1570.55	91498.9
	P15807	sirohydrochlorin ferrochetalase (No1)	83180.8	5166.43	91684.3
	P32614	fumarate reductase (FMN) (No1)	55438.5	3305.7	298700
	Q12074	spermidine synthase (No1)	6839.95	1822.61	40228.2
	Q12455	spermine synthase (No1)	115199	1928.73	126719
	Q05567	sphinganine phosphate lyase (No1)	154801	1308.79	170281
	P47013	sphingoid base-phosphate phosphatase (phytosphingosine 1-phosphate) (No1)	2.99877e+06	9095.6	3.29865e+06
	P23501	sphingoid base-phosphate phosphatase (phytosphingosine 1-phosphate) (No2)	2.99877e+06	9095.6	3.29865e+06
	P47013	sphingoid base-phosphate phosphatase (sphinganine 1-phosphatase) (No1)	2.99877e+06	3405.59	3.29865e+06
	P23501	sphingoid base-phosphate phosphatase (sphinganine 1-phosphatase) (No2)	2.99877e+06	3405.59	3.29865e+06
	Q06147	sphingolipid long chain base kinase (phytosphingosine) (No1)	153.721	138.349	103547
	Q12246	sphingolipid long chain base kinase (phytosphingosine) (No2)	153.721	138.349	103547
	Q06147	sphingolipid long chain base kinase (sphinganine) (No1)	153.721	138.349	70318.4
	Q12246	sphingolipid long chain base kinase (sphinganine) (No2)	153.721	138.349	70318.4
	P32476	squalene epoxidase (NAD) (No1)	273.598	246.238	36432.8
	P32476	squalene epoxidase (NADP) (No1)	273.598	246.238	39836.2
	P29704	squalene synthase (No1)	5940.01	396.07	16370.1
	P21801	succinate dehydrogenase (ubiquinone-6) (No1)	601214	2243.53	661336
	P47052	succinate dehydrogenase (ubiquinone-6) (No1)	601214	2243.53	661336
	P21801	succinate dehydrogenase (ubiquinone-6) (No2)	601214	2243.53	661336
	Q00711	succinate dehydrogenase (ubiquinone-6) (No2)	601214	2243.53	661336
	P21801	succinate dehydrogenase (ubiquinone-6) (No3)	601214	2243.53	661336
	P47052	succinate dehydrogenase (ubiquinone-6) (No3)	601214	2243.53	661336
	P53312	succinate-CoA ligase (ADP-forming) (No1)	723589	11155.5	795948
	P53598	succinate-CoA ligase (ADP-forming) (No1)	723589	11155.5	795948
	P38067	succinate-semialdehyde dehydrogenase (NADP) (No1)	81360.3	8626.59	169174
	P00724	sucrose hydrolyzing enxyme (No1)	1.2348e+07	45390.7	1.35828e+07
	P08536	sulfate adenylyltransferase (No1)	87842.6	3670.97	96626.8
	P16550	sulfate adenylyltransferase (ADP) (No1)	345602	5819.75	380162
	P39692	sulfite reductase (NADPH2) (No1)	561608	2719.9	617769
	P47169	sulfite reductase (NADPH2) (No1)	561608	2719.9	617769
	Q12358	taurine dioxygenase (No1)	241202	4041.79	265322
	P09624	tetrahydrofolate aminomethyltransferase (No1)	5.91786e+06	13819.5	6.50965e+06
	P48015	tetrahydrofolate aminomethyltransferase (No1)	5.91786e+06	2828.48	6.50965e+06
	P49095	tetrahydrofolate aminomethyltransferase (No1)	5.91786e+06	13569.7	6.50965e+06
	P36001	tetrahydrofolate:L-glutamate gamma-ligase (ADP-forming) (No1)	7199.94	3825.37	68877.9
	Q08645	tetrahydrofolate:L-glutamate gamma-ligase (ADP-forming) (No2)	7199.94	3825.37	68877.9
	P24031	thiamin diphosphatase (No1)	248398	13798.4	273238
	P24031	thiamin phosphatase (No1)	3.34459e+06	19619.7	3.67905e+06
	P35202	thiamine diphosphokinase (No1)	248.398	223.558	15861.9
	P35202	thiamine-diphosphate kinase (No1)	248.398	223.558	29638.3
	P41835	thiamine-phosphate diphosphorylase (No1)	14945.9	7187.1	84290.9
	P40553	thioredoxin (No1)	3.44519e+06	4071.58	3.78971e+06
	P40553	thioredoxin (No2)	3.44519e+06	4071.58	3.78971e+06
	P29509	thioredoxin reductase (NADPH) (No1)	119880	6619.99	131868
	P29509	thioredoxin reductase (NADPH) (No2)	119880	6619.99	131868
	P29509	thioredoxin reductase (NADPH) (No3)	119880	6619.99	131868
	P38816	thioredoxin reductase (NADPH) (No1)	119880	6619.99	131868
	P41921	thioredoxin reductase (NADPH) (No2)	3.24002e+06	21617.3	3.56402e+06
	P37303	threonine aldolase (No1)	154801	9629.23	187538
	P16120	threonine synthase (No1)	1.4688e+07	11719.6	1.61567e+07
	P04801	threonyl-tRNA synthetase (No1)	11952	3305.7	46352.2
	P07236	threonyl-tRNA synthetase (No1)	11952	3305.7	46352.2
	P06785	thymidylate synthase (No1)	172801	2021.96	190081
	P32643	trans-aconitate 3-methyltransferase (No1)	25199.7	944.038	28735
	P18900	trans-pentaprenyltranstransferase (No1)	133.2	119.88	37537.3
	P53228	transaldolase (No1)	46799	4938.86	316419
	P15019	transaldolase (No2)	128161	4938.86	316419
	P33315	transketolase 1 (No1)	248398	15043	273238
	P23254	transketolase 1 (No2)	248398	15043	273238
	P33315	transketolase 2 (No1)	248398	15087.4	273238
	P23254	transketolase 2 (No2)	248398	15087.4	273238
	P31688	trehalose-phosphatase (No1)	566990	15322.4	623689
	Q00764	trehalose-phosphatase (No1)	566990	12249.4	623689
	P31688	trehalose-phosphatase (No2)	566990	15322.4	623689
	Q00764	trehalose-phosphatase (No2)	566990	12249.4	623689
	P00942	triose-phosphate isomerase (No1)	3.11847e+07	9556.12	3.43032e+07
	P00931	tryptophan synthase (indoleglycerol phosphate) (No1)	2.7927e+06	9095.6	3.07197e+06
	Q12109	tryptophanyl-tRNA synthetase (No1)	5040.07	2772.55	29202.1
	P04803	tryptophanyl-tRNA synthetase (No1)	5040.07	2772.55	29202.1
	P23542	tyrosine transaminase (No1)	2.41202e+06	19722.9	2.65322e+06
	P36421	tyrosyl-tRNA synthetase (No1)	16560.1	2528.76	23993.2
	P48527	tyrosyl-tRNA synthetase (No1)	16560.1	2528.76	23993.2
	Q06321	UDP-glucose:ergosterol glucosyltransferase (No1)	1.70999e+06	5819.75	1.88098e+06
	P43123	UDP-N-acetylglucosamine diphosphorylase (No1)	12707.9	11437.1	181961
	P04397	UDPglucose 4-epimerase (No1)	146880	43971	4.96957e+06
	P08431	UDPglucose--hexose-1-phosphate uridylyltransferase (No1)	129601	23114.5	142561
	P15700	UMP kinase (No1)	781189	35746.7	859308
	P15700	UMP kinase (No1)	781189	35746.7	859308
	P18562	uracil phosphoribosyltransferase (No1)	21960.2	9302	135510
	P32528	urea carboxylase (No1)	758898	8910.23	834788
	P32459	ureidoglycolate hydrolase (No1)	64.8004	58.3204	162010
	Q12084	uridine kinase (ATP:uridine) (No1)	11519.9	2888.31	129094
	P27515	uridine kinase (ATP:uridine) (No2)	11519.9	2888.31	129094
	Q12084	uridine kinase (GTP:uridine) (No1)	11519.9	3065.49	111241
	P27515	uridine kinase (GTP:uridine) (No2)	11519.9	3065.49	111241
	P15700	uridylate kinase (dUMP) (No1)	20879.9	18791.9	261401
	P15700	uridylate kinase (dUMP) (No1)	20879.9	18791.9	261401
	P32347	uroporphyrinogen decarboxylase (uroporphyrinogen III) (No1)	80.0384	72.0346	127678
	P36150	uroporphyrinogen methyltransferase (No1)	136801	3836.24	150481
	P06174	uroporphyrinogen-III synthase (No1)	3.204e+06	2837.2	3.5244e+06
	P38709	UTP-glucose-1-phosphate uridylyltransferase (No1)	336383	20101.4	370022
	P32861	UTP-glucose-1-phosphate uridylyltransferase (No2)	97200.6	20101.4	127981
	P47176	valine transaminase (No1)	4.44959e+06	14115.3	4.89454e+06
	P38891	valine transaminase, mitochondiral (No1)	4.44959e+06	14115.3	4.89454e+06
	P07806	valyl-tRNA synthetase (No1)	179999	10786.5	197998
	P07806	valyl-tRNA synthetase (No1)	179999	10786.5	197998
	P47165	xanthine phosphoribosyltransferase (No1)	10440	9396.04	101190
	P38715	xylose reductase (No1)	1018.8	916.917	143290
	P42826	xylulokinase (No1)	2303.99	2073.59	618555
	P31115	yUMP synthetase (No1)	1.2996e+06	5528.37	1.42956e+06
	P53167	yUMP synthetase (No2)	1.2996e+06	12506.3	1.42956e+06
	P48567	yUMP synthetase (No3)	2807.96	2527.17	184858
	Q12211	yUMP synthetase (No4)	1.2996e+06	10459.6	1.42956e+06
	Q12122	homocitrate synthase (No1)	2221.19	1999.07	54829.5
	P39988	pyridoxine kinase (No1)	439194	3342.81	483113
	P47039	kynurenine aminotransferase (No1)	723589	7774.94	795948
	P38113	alcohol dehydrogenase, (acetaldehyde to ethanol) (No1)	1.0188e+06	35771.7	1.12068e+06
	P00330	alcohol dehydrogenase, (acetaldehyde to ethanol) (No2)	3.24002e+06	35771.7	3.56402e+06
	Q04458	acetaldehyde dehydrogenase (No1)	70922	8856.7	242685
	P47771	acetaldehyde dehydrogenase (No2)	114120	8856.7	242685
	P40047	acetaldehyde dehydrogenase (No3)	129241	9684.06	284967
	P46367	acetaldehyde dehydrogenase (No4)	129241	9684.06	284967
	P38840	phenylalanine transaminase (No1)	4.32003e+06	15497.6	4.75203e+06
	P38840	tryptophan transaminase (No1)	1.26e+06	16448.3	1.386e+06
	P38840	tyrosine transaminase (No1)	5.54385e+06	16496.8	6.09824e+06
	P36136	sedoheptulose bisphosphatase (No1)	15119.9	13607.9	185323
	P21954	isocitrate dehydrogenase (No1)	100800	19664.9	203438
	P07149	fatty-acyl-CoA synthase (n-C16:0CoA) (No1)	5600.99	4980.03	52077.1
	P19097	fatty-acyl-CoA synthase (n-C16:0CoA) (No1)	5600.99	3010.49	57053.1
	P07149	fatty-acyl-CoA synthase (n-C18:0CoA) (No1)	4900.88	4410.79	52077.1
	P19097	fatty-acyl-CoA synthase (n-C18:0CoA) (No1)	4900.88	3010.49	57053.1
	P39525	B-ketoacyl-ACP synthase (acetoacetyl-ACP) (No1)	1.98362e+06	10556.7	2.18198e+06
	P39525	B-ketoacyl-ACP synthase (3-oxo-hexanoyl-ACP) (No1)	1.98362e+06	11542.9	2.18198e+06
	P39525	B-ketoacyl-ACP synthase (3-oxo-octanoyl-ACP) (No1)	1.98362e+06	11542.9	2.18198e+06
	P35731	3-oxoacyl-ACP reductase (3-hydroxybutanoyl-ACP) (No1)	422994	5067.32	465293
	P35731	3-oxoacyl-ACP reductase (3-hydroxyhexanoyl-ACP) (No1)	422994	4685.63	465293
	P35731	3-oxoacyl-ACP reductase (3-hydroxyoctanoyl-ACP) (No1)	422994	4918.7	465293
	P38790	3-hydroxyacyl-thioester dehydratase (trans-but-2-enoyl-ACP) (No1)	3.38398e+09	4451.93	3.72238e+09
	P38790	3-hydroxyacyl-thioester dehydratase (trans-hex-2-enoyl-ACP) (No1)	3.38398e+09	3836.24	3.72238e+09
	P38790	3-hydroxyacyl-thioester dehydratase (trans-oct-2-enoyl-ACP) (No1)	3.38398e+09	4586.45	3.72238e+09
	P38071	enoyl-ACP reductase (butanoyl-ACP) (No1)	154.801	139.321	2.28776e+06
	P38071	enoyl-ACP reductase (hexanoyl-ACP) (No1)	154.801	139.321	2.65493e+06
	P38071	enoyl-ACP reductase (octanoyl-ACP) (No1)	154.801	139.321	2.50148e+06
	P39540	elongase I (3-oxotetradecanoyl-CoA) (No1)	9720.06	8748.06	29045.7
	P39540	elongase I (3-oxopalmitoyl-CoA) (No1)	49679.6	13000.9	54647.5
	P25358	elongase II (3-oxooctadecanoyl-CoA) (No1)	9720.06	8748.06	100621
	P25358	elongase II or III (3-oxoicosanoyl-CoA) (No1)	9720.06	4867.81	36383.9
	P40319	elongase II or III (3-oxoicosanoyl-CoA) (No2)	9720.06	4867.81	36383.9
	P25358	elongase II or III (3-oxodocosanoyl-CoA) (No1)	9720.06	4867.81	36383.9
	P40319	elongase II or III (3-oxodocosanoyl-CoA) (No2)	9720.06	4867.81	36383.9
	P25358	elongase II or III (3-oxotetracosanoyl-CoA) (No1)	9720.06	4867.81	36383.9
	P40319	elongase II or III (3-oxotetracosanoyl-CoA) (No2)	9720.06	4867.81	36383.9
	P40319	elongase III (3-oxohexacosanoyl-CoA) (No1)	9720.06	4867.81	37483.2
	P38286	B-ketoacyl-CoA reductase ((S)-3-hydroxytetradecanoyl-CoA) (No1)	422994	3003.61	465293
	P38286	B-ketoacyl-CoA reductase ((S)-3-hydroxypalmitoyl-CoA) (No1)	422994	3003.61	465293
	P38286	B-ketoacyl-CoA reductase (3-hydroxyoctadecanoyl-CoA) (No1)	422994	3003.61	465293
	P38286	B-ketoacyl-CoA reductase (3-hydroxyicosanoyl-CoA) (No1)	422994	3811.28	465293
	P38286	B-ketoacyl-CoA reductase (3-hydroxydocosanoyl-CoA) (No1)	422994	3811.28	465293
	P38286	B-ketoacyl-CoA reductase (3-hydroxytetracosanoyl-CoA) (No1)	422994	3811.28	465293
	P38286	B-ketoacyl-CoA reductase ((S)-3-hydroxyhexacosanoyl-CoA) (No1)	422994	3811.28	465293
	P40857	B-hydroxyacyl-CoA dehydratase (trans-tetradec-2-enoyl-CoA) (No1)	3.38398e+09	15543.3	3.72238e+09
	P40857	B-hydroxyacyl-CoA dehydratase (trans-hexadec-2-enoyl-CoA) (No1)	3.38398e+09	15543.3	3.72238e+09
	P40857	B-hydroxyacyl-CoA dehydratase (trans-octadec-2-enoyl-CoA) (No1)	3.38398e+09	15087.4	3.72238e+09
	P40857	B-hydroxyacyl-CoA dehydratase (trans-icos-2-enoyl-CoA) (No1)	3.38398e+09	15543.3	3.72238e+09
	P40857	B-hydroxyacyl-CoA dehydratase (trans-docos-2-enoyl-CoA) (No1)	3.38398e+09	15543.3	3.72238e+09
	P40857	B-hydroxyacyl-CoA dehydratase (trans-tetracos-2-enoyl-CoA) (No1)	3.38398e+09	15543.3	3.72238e+09
	P40857	B-hydroxyacyl-CoA dehydratase (trans-hexacos-2-enoyl-CoA) (No1)	3.38398e+09	15543.3	3.72238e+09
	Q99190	trans-2-enoyl-CoA reductase (n-C14:0CoA) (No1)	154.801	139.321	36331.1
	Q99190	trans-2-enoyl-CoA reductase (n-C16:0CoA) (No1)	154.801	139.321	37018.9
	Q99190	trans-2-enoyl-CoA reductase (n-C18:0CoA) (No1)	154.801	139.321	37018.9
	Q99190	trans-2-enoyl-CoA reductase (n-C20:0CoA) (No1)	154.801	139.321	43183
	Q99190	trans-2-enoyl-CoA reductase (n-C22:0CoA) (No1)	154.801	139.321	43183
	Q99190	trans-2-enoyl-CoA reductase (n-C24:0CoA) (No1)	154.801	139.321	42815.1
	Q99190	trans-2-enoyl-CoA reductase (n-C26:0CoA) (No1)	154.801	139.321	39838.5
	P21147	palmitoyl-CoA desaturase (n-C16:0CoA -> n-C16:1CoA), ER membrane (No1)	1799.99	1619.99	29823.8
	P21147	stearoyl-CoA desaturase (n-C18:0CoA -> n-C18:1CoA), ER membrane (No1)	1260	1134	29823.8
	P30624	fatty-acid--CoA ligase (dodecanoate), ER membrane (No1)	104.4	93.9604	22155
	P47912	fatty-acid--CoA ligase (tetradecanoate), ER membrane (No1)	104.4	93.9604	22155
	P30624	fatty-acid--CoA ligase (tetradecanoate), ER membrane (No2)	104.4	93.9604	22155
	P47912	fatty-acid--CoA ligase (hexadecanoate), ER membrane (No1)	104.4	93.9604	22155
	P30624	fatty-acid--CoA ligase (hexadecanoate), ER membrane (No2)	104.4	93.9604	22155
	P47912	fatty-acid--CoA ligase (hexadecenoate), ER membrane (No1)	104.4	93.9604	23274.8
	P30624	fatty-acid--CoA ligase (hexadecenoate), ER membrane (No2)	104.4	93.9604	23274.8
	P47912	fatty-acid--CoA ligase (octadecanoate), ER membrane (No1)	104.4	93.9604	22592.1
	P30624	fatty-acid--CoA ligase (octadecanoate), ER membrane (No2)	104.4	93.9604	22592.1
	P47912	fatty-acid--CoA ligase (octadecenoate), ER membrane (No1)	104.4	93.9604	22592.1
	P30624	fatty-acid--CoA ligase (octadecenoate), ER membrane (No2)	104.4	93.9604	22592.1
	P30624	fatty-acid--CoA ligase (dodecanoate), lipid particle (No1)	104.4	93.9604	22155
	P47912	fatty-acid--CoA ligase (tetradecanoate), lipid particle (No1)	104.4	93.9604	22155
	P30624	fatty-acid--CoA ligase (tetradecanoate), lipid particle (No2)	104.4	93.9604	22155
	P47912	fatty-acid--CoA ligase (hexadecanoate), lipid particle (No1)	104.4	93.9604	22155
	P30624	fatty-acid--CoA ligase (hexadecanoate), lipid particle (No2)	104.4	93.9604	22155
	P47912	fatty-acid--CoA ligase (hexadecenoate), lipid particle (No1)	104.4	93.9604	23274.8
	P30624	fatty-acid--CoA ligase (hexadecenoate), lipid particle (No2)	104.4	93.9604	23274.8
	P47912	fatty-acid--CoA ligase (octadecanoate), lipid particle (No1)	104.4	93.9604	22592.1
	P30624	fatty-acid--CoA ligase (octadecanoate), lipid particle (No2)	104.4	93.9604	22592.1
	P47912	fatty-acid--CoA ligase (octadecenoate), lipid particle (No1)	104.4	93.9604	22592.1
	P30624	fatty-acid--CoA ligase (octadecenoate), lipid particle (No2)	104.4	93.9604	22592.1
	P39518	fatty-acid--CoA ligase (hexadecenoate), peroxisome (No1)	104.4	93.9604	23274.8
	P39518	fatty-acid--CoA ligase (octadecanoate), peroxisome (No1)	104.4	93.9604	22592.1
	P39518	fatty-acid--CoA ligase (octadecenoate), peroxisome (No1)	104.4	93.9604	22592.1
	P39002	fatty-acid--CoA ligase (arachidate), cell envelope (No1)	104.4	93.9604	22300.9
	P39002	fatty-acid--CoA ligase (behenate), cell envelope (No1)	104.4	93.9604	22592.1
	P39002	fatty-acid--CoA ligase (lignoceric acid), cell envelope (No1)	104.4	93.9604	23274.8
	P39002	fatty-acid--CoA ligase (cerotic acid), cell envelope (No1)	104.4	93.9604	14397.5
	P41903	peroxisomal acyl-CoA thioesterase (4:0) (No1)	320369	4872.13	352406
	P41903	peroxisomal acyl-CoA thioesterase (6:0) (No1)	43.2003	38.8802	68862.2
	P41903	peroxisomal acyl-CoA thioesterase (16:1) (No1)	320369	2488.88	352406
	P41903	peroxisomal acyl-CoA thioesterase (18:1) (No1)	320369	2641.56	352406
	P13711	acyl-CoA oxidase (butanoyl-CoA) (No1)	30924.3	17321.5	181503
	P13711	acyl-CoA oxidase (hexanoyl-CoA) (No1)	30924.3	19161.2	186987
	P13711	acyl-CoA oxidase (octanoyl-CoA) (No1)	12492	11242.8	186987
	P13711	acyl-CoA oxidase (icosanoyl-CoA) (No1)	30924.3	2851.03	34016.8
	P13711	acyl-CoA oxidase (docosanoyl-CoA) (No1)	30924.3	2851.03	34016.8
	P13711	acyl-CoA oxidase (tetracosanoyl-CoA) (No1)	30924.3	2937.18	34016.8
	P13711	acyl-CoA oxidase (palmitoleoyl-CoA) (No1)	30924.3	2937.18	34016.8
	P13711	acyl-CoA oxidase (cis-tetradec-7-enoyl-CoA) (No1)	30924.3	19511.8	165996
	P13711	acyl-CoA oxidase (cis-dodec-5-enoyl-CoA) (No1)	30924.3	19511.8	165996
	P13711	acyl-CoA oxidase (oleoyl-CoA) (No1)	30924.3	19511.8	165996
	P13711	acyl-CoA oxidase (cis-hexadec-7-enoyl-CoA) (No1)	30924.3	19511.8	165996
	P13711	acyl-CoA oxidase (cis-tetradec-5-enoyl-CoA) (No1)	30924.3	19511.8	165996
	Q02207	2-enoyl-CoA hydratase (3-hydroxydecanoyl-CoA) (No1)	1.3968e+06	15183.5	1.53648e+06
	Q02207	2-enoyl-CoA hydratase (3-hydroxydodecanoyl-CoA) (No1)	1.3968e+06	15183.5	1.53648e+06
	Q02207	2-enoyl-CoA hydratase (3-hydroxytetradecanoyl-CoA) (No1)	1.3968e+06	15183.5	1.53648e+06
	Q02207	2-enoyl-CoA hydratase (3-hydroxyhexadecanoyl-CoA) (No1)	1.3968e+06	10757.6	1.53648e+06
	Q02207	2-enoyl-CoA hydratase (3-hydroxyoctadecanoyl-CoA) (No1)	1.3968e+06	15183.5	1.53648e+06
	Q02207	2-enoyl-CoA hydratase (3-hydroxyhexacosanoyl-CoA) (No1)	1.3968e+06	10757.6	1.53648e+06
	Q02207	2-enoyl-CoA hydratase (3-hydroxybutanoyl-CoA) (No1)	1.3968e+06	14738.2	1.53648e+06
	Q02207	2-enoyl-CoA hydratase (3-hydroxyhexanoyl-CoA) (No1)	1.3968e+06	10757.6	1.53648e+06
	Q02207	2-enoyl-CoA hydratase (3-hydroxyoctanoyl-CoA) (No1)	1.3968e+06	15642.3	1.53648e+06
	Q02207	2-enoyl-CoA hydratase (3-hydroxyicosanoyl-CoA) (No1)	1.3968e+06	10757.6	1.53648e+06
	Q02207	2-enoyl-CoA hydratase (3-hydroxydocosanoyl-CoA) (No1)	1.3968e+06	10757.6	1.53648e+06
	Q02207	2-enoyl-CoA hydratase (3-hydroxytetracosanoyl-CoA) (No1)	1.3968e+06	10757.6	1.53648e+06
	Q02207	2-enoyl-CoA hydratase (3-hydroxy-cis-hexadec-9-enoyl-CoA) (No1)	1.3968e+06	10757.6	1.53648e+06
	Q02207	2-enoyl-CoA hydratase (3-hydroxy-cis-tetradec-7-enoyl-CoA) (No1)	1.3968e+06	10757.6	1.53648e+06
	Q02207	2-enoyl-CoA hydratase (3-hydroxy-cis-dodec-5-enoyl-CoA) (No1)	1.3968e+06	10757.6	1.53648e+06
	Q02207	2-enoyl-CoA hydratase (3-hydroxy-cis-octadec-9-enoyl-CoA) (No1)	1.3968e+06	10757.6	1.53648e+06
	Q02207	2-enoyl-CoA hydratase (3-hydroxy-cis-hexadec-7-enoyl-CoA) (No1)	1.3968e+06	10757.6	1.53648e+06
	Q02207	2-enoyl-CoA hydratase (3-hydroxy-cis-tetradec-5-enoyl-CoA) (No1)	1.3968e+06	10757.6	1.53648e+06
	Q02207	3-hydroxyacyl-CoA dehydrogenase (3-oxodecanoyl-CoA) (No1)	1.3968e+06	13083.7	1.53648e+06
	Q02207	3-hydroxyacyl-CoA dehydrogenase (3-oxododecanoyl-CoA) (No1)	1.3968e+06	13886.3	1.53648e+06
	Q02207	3-hydroxyacyl-CoA dehydrogenase (3-oxohexadecanoyl-CoA) (No1)	1.3968e+06	13479	1.53648e+06
	Q02207	3-hydroxyacyl-CoA dehydrogenase (3-oxooctadecanoyl-CoA) (No1)	1.3968e+06	13479	1.53648e+06
	Q02207	3-hydroxyacyl-CoA dehydrogenase (3-oxohexacosanoyl-CoA) (No1)	1.3968e+06	18152.8	1.53648e+06
	Q02207	3-hydroxyacyl-CoA dehydrogenase (3-oxobutanoyl-CoA) (No1)	1.3968e+06	14738.2	1.53648e+06
	Q02207	3-hydroxyacyl-CoA dehydrogenase (3-oxohexanoyl-CoA) (No1)	1.3968e+06	10135.8	1.53648e+06
	Q02207	3-hydroxyacyl-CoA dehydrogenase (3-oxooctanoyl-CoA) (No1)	1.3968e+06	8371.5	1.53648e+06
	Q02207	3-hydroxyacyl-CoA dehydrogenase (3-oxoicosanoyl-CoA) (No1)	1.3968e+06	18152.8	1.53648e+06
	Q02207	3-hydroxyacyl-CoA dehydrogenase (3-oxodocosanoyl-CoA) (No1)	1.3968e+06	18152.8	1.53648e+06
	Q02207	3-hydroxyacyl-CoA dehydrogenase (3-oxotetracosanoyl-CoA) (No1)	1.3968e+06	18152.8	1.53648e+06
	Q02207	3-hydroxyacyl-CoA dehydrogenase (3-oxo-cis-hexadec-9-enoyl-CoA) (No1)	1.3968e+06	18152.8	1.53648e+06
	Q02207	3-hydroxyacyl-CoA dehydrogenase (3-oxo-cis-tetradec-7-enoyl-CoA) (No1)	1.3968e+06	18152.8	1.53648e+06
	Q02207	3-hydroxyacyl-CoA dehydrogenase (3-oxo-cis-dodec-5-enoyl-CoA) (No1)	1.3968e+06	18152.8	1.53648e+06
	Q02207	3-hydroxyacyl-CoA dehydrogenase (3-oxo-cis-octadec-9-enoyl-CoA) (No1)	1.3968e+06	18152.8	1.53648e+06
	Q02207	3-hydroxyacyl-CoA dehydrogenase (3-oxo-cis-hexadec-7-enoyl-CoA) (No1)	1.3968e+06	18152.8	1.53648e+06
	Q02207	3-hydroxyacyl-CoA dehydrogenase (3-oxo-cis-tetradec-5-enoyl-CoA) (No1)	1.3968e+06	18152.8	1.53648e+06
	P27796	acetyl-CoA C-acyltransferase (acetyl-CoA) (No1)	53279.3	2031.12	58607.3
	P27796	acetyl-CoA C-acyltransferase (butanoyl-CoA) (No1)	53279.3	7641.91	98691.2
	P27796	acetyl-CoA C-acyltransferase (hexanoyl-CoA) (No1)	53279.3	6784.04	90259.5
	P27796	acetyl-CoA C-acyltransferase (stearoyl-CoA) (No1)	53279.3	2879.81	58607.3
	P27796	acetyl-CoA C-acyltransferase (icosanoyl-CoA) (No1)	53279.3	2795.35	58607.3
	P27796	acetyl-CoA C-acyltransferase (docosanoyl-CoA) (No1)	53279.3	2879.81	58607.3
	P27796	acetyl-CoA C-acyltransferase (cis-tetradec-7-enoyl-CoA) (No1)	53279.3	8110.71	130044
	P27796	acetyl-CoA C-acyltransferase (cis-dodec-5-enoyl-CoA) (No1)	53279.3	8110.71	130044
	P27796	acetyl-CoA C-acyltransferase (cis-dec-3-enoyl-CoA) (No1)	53279.3	8110.71	130044
	P27796	acetyl-CoA C-acyltransferase (cis-hexadec-7-enoyl-CoA) (No1)	53279.3	8110.71	130044
	P27796	acetyl-CoA C-acyltransferase (cis-tetradec-5-enoyl-CoA) (No1)	53279.3	8110.71	130044
	P27796	acetyl-CoA C-acyltransferase (cis-dodec-3-enoyl-CoA) (No1)	53279.3	8110.71	130044
	P32573	2,4-dienoyl-CoA reductase (trans-2,trans-4-dodecadienoyl-CoA) (No1)	34199.7	5530.07	41679.2
	P32573	2,4-dienoyl-CoA reductase (trans-2,trans-4-tetradecadienoyl-CoA) (No1)	34199.7	9638.42	143823
	P32784	glycerol-3-phosphate acyltransferase (16:0), ER membrane (No1)	330.48	297.432	67198.2
	P36148	glycerol-3-phosphate acyltransferase (16:0), ER membrane (No2)	330.48	297.432	67198.2
	P32784	glycerol-3-phosphate acyltransferase (16:1), ER membrane (No1)	330.48	297.432	64384.2
	P36148	glycerol-3-phosphate acyltransferase (16:1), ER membrane (No2)	330.48	297.432	64384.2
	P36148	glycerol-3-phosphate acyltransferase (18:0), ER membrane (No1)	330.48	297.432	68333.9
	P36148	glycerol-3-phosphate acyltransferase (18:1), ER membrane (No1)	330.48	297.432	67198.2
	P32784	dihydroxyacetone phosphate acyltransferase (16:0), ER membrane (No1)	330.48	297.432	59654.6
	P36148	dihydroxyacetone phosphate acyltransferase (16:0), ER membrane (No2)	330.48	297.432	59654.6
	P32784	dihydroxyacetone phosphate acyltransferase (16:1), ER membrane (No1)	330.48	297.432	64384.2
	P36148	dihydroxyacetone phosphate acyltransferase (16:1), ER membrane (No2)	330.48	297.432	64384.2
	P36148	dihydroxyacetone phosphate acyltransferase (18:0), ER membrane (No1)	330.48	297.432	80339.4
	P36148	dihydroxyacetone phosphate acyltransferase (18:1), ER membrane (No1)	330.48	297.432	90498.7
	P36148	glycerol-3-phosphate acyltransferase (16:0), lipid particle (No1)	330.48	297.432	67198.2
	P36148	glycerol-3-phosphate acyltransferase (16:1), lipid particle (No1)	330.48	297.432	64384.2
	P36148	glycerol-3-phosphate acyltransferase (18:0), lipid particle (No1)	330.48	297.432	68333.9
	P36148	glycerol-3-phosphate acyltransferase (18:1), lipid particle (No1)	330.48	297.432	67198.2
	P36148	dihydroxyacetone phosphate acyltransferase (16:0), lipid particle (No1)	330.48	297.432	59654.6
	P36148	dihydroxyacetone phosphate acyltransferase (16:1), lipid particle (No1)	330.48	297.432	61457.1
	P36148	dihydroxyacetone phosphate acyltransferase (18:0), lipid particle (No1)	330.48	297.432	80339.4
	P36148	dihydroxyacetone phosphate acyltransferase (18:1), lipid particle (No1)	330.48	297.432	90498.7
	P40471	acyl dhap reductase (16:0), ER membrane (No1)	7.7815	7.00335	111887
	P40471	acyl dhap reductase (16:1), ER membrane (No1)	7.7815	7.00335	150683
	P40471	acyl dhap reductase (18:0), ER membrane (No1)	7.7815	7.00335	150683
	P40471	acyl dhap reductase (18:1), ER membrane (No1)	7.7815	7.00335	150683
	P40471	acyl dhap reductase (16:0), lipid particle (No1)	7.7815	7.00335	111887
	P40471	acyl dhap reductase (16:1), lipid particle (No1)	7.7815	7.00335	150683
	P40471	acyl dhap reductase (18:0), lipid particle (No1)	7.7815	7.00335	150683
	P40471	acyl dhap reductase (18:1), lipid particle (No1)	7.7815	7.00335	150683
	Q08548	1-acyl-sn-glycerol-3-phosphate acyltransferase (1-16:0, 2-16:1), ER membrane (No1)	121499	5015.12	133649
	P33333	1-acyl-sn-glycerol-3-phosphate acyltransferase (1-16:0, 2-18:1), ER membrane (No1)	270	243	152646
	Q08548	1-acyl-sn-glycerol-3-phosphate acyltransferase (1-16:0, 2-18:1), ER membrane (No2)	121499	9945.71	152646
	Q08548	1-acyl-sn-glycerol-3-phosphate acyltransferase (1-16:1, 2-16:1), ER membrane (No1)	121499	7608.16	133649
	P33333	1-acyl-sn-glycerol-3-phosphate acyltransferase (1-16:1, 2-18:1), ER membrane (No1)	270	243	60660
	Q08548	1-acyl-sn-glycerol-3-phosphate acyltransferase (1-16:1, 2-18:1), ER membrane (No2)	121499	7608.16	133649
	Q08548	1-acyl-sn-glycerol-3-phosphate acyltransferase (1-18:0, 2-16:1), ER membrane (No1)	121499	7608.16	133649
	P33333	1-acyl-sn-glycerol-3-phosphate acyltransferase (1-18:0, 2-18:1), ER membrane (No1)	270	243	60660
	Q08548	1-acyl-sn-glycerol-3-phosphate acyltransferase (1-18:0, 2-18:1), ER membrane (No2)	121499	7608.16	133649
	Q08548	1-acyl-sn-glycerol-3-phosphate acyltransferase (1-18:1, 2-16:1), ER membrane (No1)	121499	7608.16	133649
	P33333	1-acyl-sn-glycerol-3-phosphate acyltransferase (1-18:1, 2-18:1), ER membrane (No1)	270	243	60660
	Q08548	1-acyl-sn-glycerol-3-phosphate acyltransferase (1-18:1, 2-18:1), ER membrane (No2)	121499	7608.16	133649
	P33333	1-acyl-sn-glycerol-3-phosphate acyltransferase (1-16:0, 2-18:1), lipid particle (No1)	270	243	152646
	P36165	1-acyl-sn-glycerol-3-phosphate acyltransferase (1-16:0, 2-18:1), lipid particle (No2)	44279.1	3508.49	211787
	Q12043	1-acyl-sn-glycerol-3-phosphate acyltransferase (1-16:0, 2-18:1), lipid particle (No3)	44279.1	3508.49	211787
	P33333	1-acyl-sn-glycerol-3-phosphate acyltransferase (1-16:1, 2-18:1), lipid particle (No1)	270	243	60660
	P36165	1-acyl-sn-glycerol-3-phosphate acyltransferase (1-16:1, 2-18:1), lipid particle (No2)	44279.1	2244.88	237103
	Q12043	1-acyl-sn-glycerol-3-phosphate acyltransferase (1-16:1, 2-18:1), lipid particle (No3)	44279.1	2244.88	237103
	P33333	1-acyl-sn-glycerol-3-phosphate acyltransferase (1-18:0, 2-18:1), lipid particle (No1)	270	243	60660
	P36165	1-acyl-sn-glycerol-3-phosphate acyltransferase (1-18:0, 2-18:1), lipid particle (No2)	44279.1	2244.88	237103
	Q12043	1-acyl-sn-glycerol-3-phosphate acyltransferase (1-18:0, 2-18:1), lipid particle (No3)	44279.1	2244.88	237103
	P33333	1-acyl-sn-glycerol-3-phosphate acyltransferase (1-18:1, 2-18:1), lipid particle (No1)	270	243	60660
	P36165	1-acyl-sn-glycerol-3-phosphate acyltransferase (1-18:1, 2-18:1), lipid particle (No2)	44279.1	2244.88	237103
	Q12043	1-acyl-sn-glycerol-3-phosphate acyltransferase (1-18:1, 2-18:1), lipid particle (No3)	44279.1	2244.88	237103
	P32567	PA phosphatase (1-16:0, 2-16:1), ER membrane (No1)	41663.2	11204.3	122607
	P32567	PA phosphatase (1-16:0, 2-18:1), ER membrane (No1)	41663.2	11204.3	122607
	P32567	PA phosphatase (1-16:1, 2-16:1), ER membrane (No1)	41663.2	11204.3	122607
	P32567	PA phosphatase (1-16:1, 2-18:1), ER membrane (No1)	41663.2	11204.3	122607
	P32567	PA phosphatase (1-18:0, 2-16:1), ER membrane (No1)	41663.2	11204.3	122607
	P32567	PA phosphatase (1-18:0, 2-18:1), ER membrane (No1)	41663.2	11204.3	122607
	P32567	PA phosphatase (1-18:1, 2-16:1), ER membrane (No1)	41663.2	11204.3	122607
	P32567	PA phosphatase (1-18:1, 2-18:1), ER membrane (No1)	41663.2	11204.3	122607
	Q05521	PA phosphatase (1-16:0, 2-16:1), vacuolar membrane (No1)	348008	6583.47	382808
	Q05521	PA phosphatase (1-16:0, 2-18:1), vacuolar membrane (No1)	348008	3420.02	382808
	Q05521	PA phosphatase (1-16:1, 2-16:1), vacuolar membrane (No1)	348008	6583.47	382808
	Q05521	PA phosphatase (1-16:1, 2-18:1), vacuolar membrane (No1)	348008	6583.47	382808
	Q05521	PA phosphatase (1-18:0, 2-16:1), vacuolar membrane (No1)	348008	6583.47	382808
	Q05521	PA phosphatase (1-18:0, 2-18:1), vacuolar membrane (No1)	348008	6583.47	382808
	Q05521	PA phosphatase (1-18:1, 2-16:1), vacuolar membrane (No1)	348008	6583.47	382808
	Q05521	PA phosphatase (1-18:1, 2-18:1), vacuolar membrane (No1)	348008	6583.47	382808
	Q04396	PA phosphatase (1-16:0, 2-16:1), Golgi membrane (No1)	348008	6583.47	382808
	Q04396	PA phosphatase (1-16:0, 2-18:1), Golgi membrane (No1)	348008	3420.02	382808
	Q04396	PA phosphatase (1-16:1, 2-16:1), Golgi membrane (No1)	348008	6583.47	382808
	Q04396	PA phosphatase (1-16:1, 2-18:1), Golgi membrane (No1)	348008	6583.47	382808
	Q04396	PA phosphatase (1-18:0, 2-16:1), Golgi membrane (No1)	348008	6583.47	382808
	Q04396	PA phosphatase (1-18:0, 2-18:1), Golgi membrane (No1)	348008	6583.47	382808
	Q04396	PA phosphatase (1-18:1, 2-16:1), Golgi membrane (No1)	348008	6583.47	382808
	Q04396	PA phosphatase (1-18:1, 2-18:1), Golgi membrane (No1)	348008	6583.47	382808
	P25628	diacylglycerol acyltransferase (1-16:0, 2-16:1, 3-16:0), ER membrane (No1)	3.71747e+07	4769.56	4.08922e+07
	P53629	diacylglycerol acyltransferase (1-16:0, 2-16:1, 3-16:0), ER membrane (No2)	3.71747e+07	4769.56	4.08922e+07
	Q08650	diacylglycerol acyltransferase (1-16:0, 2-16:1, 3-16:0), ER membrane (No3)	3312.03	2980.82	230839
	P25628	diacylglycerol acyltransferase (1-16:0, 2-18:1, 3-16:0), ER membrane (No1)	3.71747e+07	4769.56	4.08922e+07
	P53629	diacylglycerol acyltransferase (1-16:0, 2-18:1, 3-16:0), ER membrane (No2)	3.71747e+07	4769.56	4.08922e+07
	Q08650	diacylglycerol acyltransferase (1-16:0, 2-18:1, 3-16:0), ER membrane (No3)	3312.03	2980.82	230839
	P25628	diacylglycerol acyltransferase (1-16:1, 2-16:1, 3-16:0), ER membrane (No1)	3.71747e+07	4769.56	4.08922e+07
	P53629	diacylglycerol acyltransferase (1-16:1, 2-16:1, 3-16:0), ER membrane (No2)	3.71747e+07	4769.56	4.08922e+07
	Q08650	diacylglycerol acyltransferase (1-16:1, 2-16:1, 3-16:0), ER membrane (No3)	3312.03	2980.82	230839
	P25628	diacylglycerol acyltransferase (1-16:1, 2-18:1, 3-16:0), ER membrane (No1)	3.71747e+07	4769.56	4.08922e+07
	P53629	diacylglycerol acyltransferase (1-16:1, 2-18:1, 3-16:0), ER membrane (No2)	3.71747e+07	4769.56	4.08922e+07
	Q08650	diacylglycerol acyltransferase (1-16:1, 2-18:1, 3-16:0), ER membrane (No3)	3312.03	2980.82	230839
	P25628	diacylglycerol acyltransferase (1-18:0, 2-16:1, 3-16:0), ER membrane (No1)	3.71747e+07	4769.56	4.08922e+07
	P53629	diacylglycerol acyltransferase (1-18:0, 2-16:1, 3-16:0), ER membrane (No2)	3.71747e+07	4769.56	4.08922e+07
	Q08650	diacylglycerol acyltransferase (1-18:0, 2-16:1, 3-16:0), ER membrane (No3)	3312.03	2980.82	230839
	P25628	diacylglycerol acyltransferase (1-18:0, 2-18:1, 3-16:0), ER membrane (No1)	3.71747e+07	4769.56	4.08922e+07
	P53629	diacylglycerol acyltransferase (1-18:0, 2-18:1, 3-16:0), ER membrane (No2)	3.71747e+07	4769.56	4.08922e+07
	Q08650	diacylglycerol acyltransferase (1-18:0, 2-18:1, 3-16:0), ER membrane (No3)	3312.03	2980.82	230839
	P25628	diacylglycerol acyltransferase (1-18:1, 2-16:1, 3-16:0), ER membrane (No1)	3.71747e+07	4769.56	4.08922e+07
	P53629	diacylglycerol acyltransferase (1-18:1, 2-16:1, 3-16:0), ER membrane (No2)	3.71747e+07	4769.56	4.08922e+07
	Q08650	diacylglycerol acyltransferase (1-18:1, 2-16:1, 3-16:0), ER membrane (No3)	3312.03	2980.82	230839
	P25628	diacylglycerol acyltransferase (1-18:1, 2-18:1, 3-16:0), ER membrane (No1)	3.71747e+07	4769.56	4.08922e+07
	P53629	diacylglycerol acyltransferase (1-18:1, 2-18:1, 3-16:0), ER membrane (No2)	3.71747e+07	4769.56	4.08922e+07
	Q08650	diacylglycerol acyltransferase (1-18:1, 2-18:1, 3-16:0), ER membrane (No3)	3312.03	2980.82	230839
	P25628	diacylglycerol acyltransferase (1-16:0, 2-16:1, 3-16:1), ER membrane (No1)	3.71747e+07	4769.56	4.08922e+07
	P53629	diacylglycerol acyltransferase (1-16:0, 2-16:1, 3-16:1), ER membrane (No2)	3.71747e+07	4769.56	4.08922e+07
	Q08650	diacylglycerol acyltransferase (1-16:0, 2-16:1, 3-16:1), ER membrane (No3)	3312.03	2980.82	230839
	P25628	diacylglycerol acyltransferase (1-16:0, 2-18:1, 3-16:1), ER membrane (No1)	3.71747e+07	4769.56	4.08922e+07
	P53629	diacylglycerol acyltransferase (1-16:0, 2-18:1, 3-16:1), ER membrane (No2)	3.71747e+07	4769.56	4.08922e+07
	Q08650	diacylglycerol acyltransferase (1-16:0, 2-18:1, 3-16:1), ER membrane (No3)	3312.03	2980.82	230839
	P25628	diacylglycerol acyltransferase (1-16:1, 2-16:1, 3-16:1), ER membrane (No1)	3.71747e+07	4769.56	4.08922e+07
	P53629	diacylglycerol acyltransferase (1-16:1, 2-16:1, 3-16:1), ER membrane (No2)	3.71747e+07	4769.56	4.08922e+07
	Q08650	diacylglycerol acyltransferase (1-16:1, 2-16:1, 3-16:1), ER membrane (No3)	3312.03	2980.82	230839
	P25628	diacylglycerol acyltransferase (1-16:1, 2-18:1, 3-16:1), ER membrane (No1)	3.71747e+07	4769.56	4.08922e+07
	P53629	diacylglycerol acyltransferase (1-16:1, 2-18:1, 3-16:1), ER membrane (No2)	3.71747e+07	4769.56	4.08922e+07
	Q08650	diacylglycerol acyltransferase (1-16:1, 2-18:1, 3-16:1), ER membrane (No3)	3312.03	2980.82	230839
	P25628	diacylglycerol acyltransferase (1-18:0, 2-16:1, 3-16:1), ER membrane (No1)	3.71747e+07	4769.56	4.08922e+07
	P53629	diacylglycerol acyltransferase (1-18:0, 2-16:1, 3-16:1), ER membrane (No2)	3.71747e+07	4769.56	4.08922e+07
	Q08650	diacylglycerol acyltransferase (1-18:0, 2-16:1, 3-16:1), ER membrane (No3)	3312.03	2980.82	230839
	P25628	diacylglycerol acyltransferase (1-18:0, 2-18:1, 3-16:1), ER membrane (No1)	3.71747e+07	4769.56	4.08922e+07
	P53629	diacylglycerol acyltransferase (1-18:0, 2-18:1, 3-16:1), ER membrane (No2)	3.71747e+07	4769.56	4.08922e+07
	Q08650	diacylglycerol acyltransferase (1-18:0, 2-18:1, 3-16:1), ER membrane (No3)	3312.03	2980.82	230839
	P25628	diacylglycerol acyltransferase (1-18:1, 2-16:1, 3-16:1), ER membrane (No1)	3.71747e+07	4769.56	4.08922e+07
	P53629	diacylglycerol acyltransferase (1-18:1, 2-16:1, 3-16:1), ER membrane (No2)	3.71747e+07	4769.56	4.08922e+07
	Q08650	diacylglycerol acyltransferase (1-18:1, 2-16:1, 3-16:1), ER membrane (No3)	3312.03	2980.82	230839
	P25628	diacylglycerol acyltransferase (1-18:1, 2-18:1, 3-16:1), ER membrane (No1)	3.71747e+07	4769.56	4.08922e+07
	P53629	diacylglycerol acyltransferase (1-18:1, 2-18:1, 3-16:1), ER membrane (No2)	3.71747e+07	4769.56	4.08922e+07
	Q08650	diacylglycerol acyltransferase (1-18:1, 2-18:1, 3-16:1), ER membrane (No3)	3312.03	2980.82	230839
	P25628	diacylglycerol acyltransferase (1-16:0, 2-16:1, 3-18:0), ER membrane (No1)	3.71747e+07	4769.56	4.08922e+07
	P53629	diacylglycerol acyltransferase (1-16:0, 2-16:1, 3-18:0), ER membrane (No2)	3.71747e+07	4769.56	4.08922e+07
	Q08650	diacylglycerol acyltransferase (1-16:0, 2-16:1, 3-18:0), ER membrane (No3)	3312.03	2980.82	230839
	P25628	diacylglycerol acyltransferase (1-16:0, 2-18:1, 3-18:0), ER membrane (No1)	3.71747e+07	4769.56	4.08922e+07
	P53629	diacylglycerol acyltransferase (1-16:0, 2-18:1, 3-18:0), ER membrane (No2)	3.71747e+07	4769.56	4.08922e+07
	Q08650	diacylglycerol acyltransferase (1-16:0, 2-18:1, 3-18:0), ER membrane (No3)	3312.03	2980.82	230839
	P25628	diacylglycerol acyltransferase (1-16:1, 2-16:1, 3-18:0), ER membrane (No1)	3.71747e+07	4769.56	4.08922e+07
	P53629	diacylglycerol acyltransferase (1-16:1, 2-16:1, 3-18:0), ER membrane (No2)	3.71747e+07	4769.56	4.08922e+07
	Q08650	diacylglycerol acyltransferase (1-16:1, 2-16:1, 3-18:0), ER membrane (No3)	3312.03	2980.82	230839
	P25628	diacylglycerol acyltransferase (1-16:1, 2-18:1, 3-18:0), ER membrane (No1)	3.71747e+07	4769.56	4.08922e+07
	P53629	diacylglycerol acyltransferase (1-16:1, 2-18:1, 3-18:0), ER membrane (No2)	3.71747e+07	4769.56	4.08922e+07
	Q08650	diacylglycerol acyltransferase (1-16:1, 2-18:1, 3-18:0), ER membrane (No3)	3312.03	2980.82	230839
	P25628	diacylglycerol acyltransferase (1-18:0, 2-16:1, 3-18:0), ER membrane (No1)	3.71747e+07	4769.56	4.08922e+07
	P53629	diacylglycerol acyltransferase (1-18:0, 2-16:1, 3-18:0), ER membrane (No2)	3.71747e+07	4769.56	4.08922e+07
	Q08650	diacylglycerol acyltransferase (1-18:0, 2-16:1, 3-18:0), ER membrane (No3)	3312.03	2980.82	230839
	P25628	diacylglycerol acyltransferase (1-18:0, 2-18:1, 3-18:0), ER membrane (No1)	3.71747e+07	4769.56	4.08922e+07
	P53629	diacylglycerol acyltransferase (1-18:0, 2-18:1, 3-18:0), ER membrane (No2)	3.71747e+07	4769.56	4.08922e+07
	Q08650	diacylglycerol acyltransferase (1-18:0, 2-18:1, 3-18:0), ER membrane (No3)	3312.03	2980.82	230839
	P25628	diacylglycerol acyltransferase (1-18:1, 2-16:1, 3-18:0), ER membrane (No1)	3.71747e+07	4769.56	4.08922e+07
	P53629	diacylglycerol acyltransferase (1-18:1, 2-16:1, 3-18:0), ER membrane (No2)	3.71747e+07	4769.56	4.08922e+07
	Q08650	diacylglycerol acyltransferase (1-18:1, 2-16:1, 3-18:0), ER membrane (No3)	3312.03	2980.82	230839
	P25628	diacylglycerol acyltransferase (1-18:1, 2-18:1, 3-18:0), ER membrane (No1)	3.71747e+07	4769.56	4.08922e+07
	P53629	diacylglycerol acyltransferase (1-18:1, 2-18:1, 3-18:0), ER membrane (No2)	3.71747e+07	4769.56	4.08922e+07
	Q08650	diacylglycerol acyltransferase (1-18:1, 2-18:1, 3-18:0), ER membrane (No3)	3312.03	2980.82	230839
	P25628	diacylglycerol acyltransferase (1-16:0, 2-16:1, 3-18:1), ER membrane (No1)	3.71747e+07	4769.56	4.08922e+07
	P53629	diacylglycerol acyltransferase (1-16:0, 2-16:1, 3-18:1), ER membrane (No2)	3.71747e+07	4769.56	4.08922e+07
	Q08650	diacylglycerol acyltransferase (1-16:0, 2-16:1, 3-18:1), ER membrane (No3)	3312.03	2980.82	230839
	P25628	diacylglycerol acyltransferase (1-16:0, 2-18:1, 3-18:1), ER membrane (No1)	3.71747e+07	4769.56	4.08922e+07
	P53629	diacylglycerol acyltransferase (1-16:0, 2-18:1, 3-18:1), ER membrane (No2)	3.71747e+07	4769.56	4.08922e+07
	Q08650	diacylglycerol acyltransferase (1-16:0, 2-18:1, 3-18:1), ER membrane (No3)	3312.03	2980.82	230839
	P25628	diacylglycerol acyltransferase (1-16:1, 2-16:1, 3-18:1), ER membrane (No1)	3.71747e+07	4769.56	4.08922e+07
	P53629	diacylglycerol acyltransferase (1-16:1, 2-16:1, 3-18:1), ER membrane (No2)	3.71747e+07	4769.56	4.08922e+07
	Q08650	diacylglycerol acyltransferase (1-16:1, 2-16:1, 3-18:1), ER membrane (No3)	3312.03	2980.82	230839
	P25628	diacylglycerol acyltransferase (1-16:1, 2-18:1, 3-18:1), ER membrane (No1)	3.71747e+07	4769.56	4.08922e+07
	P53629	diacylglycerol acyltransferase (1-16:1, 2-18:1, 3-18:1), ER membrane (No2)	3.71747e+07	4769.56	4.08922e+07
	Q08650	diacylglycerol acyltransferase (1-16:1, 2-18:1, 3-18:1), ER membrane (No3)	3312.03	2980.82	230839
	P25628	diacylglycerol acyltransferase (1-18:0, 2-16:1, 3-18:1), ER membrane (No1)	3.71747e+07	4769.56	4.08922e+07
	P53629	diacylglycerol acyltransferase (1-18:0, 2-16:1, 3-18:1), ER membrane (No2)	3.71747e+07	4769.56	4.08922e+07
	Q08650	diacylglycerol acyltransferase (1-18:0, 2-16:1, 3-18:1), ER membrane (No3)	3312.03	2980.82	230839
	P25628	diacylglycerol acyltransferase (1-18:0, 2-18:1, 3-18:1), ER membrane (No1)	3.71747e+07	4769.56	4.08922e+07
	P53629	diacylglycerol acyltransferase (1-18:0, 2-18:1, 3-18:1), ER membrane (No2)	3.71747e+07	4769.56	4.08922e+07
	Q08650	diacylglycerol acyltransferase (1-18:0, 2-18:1, 3-18:1), ER membrane (No3)	3312.03	2980.82	230839
	P25628	diacylglycerol acyltransferase (1-18:1, 2-16:1, 3-18:1), ER membrane (No1)	3.71747e+07	4769.56	4.08922e+07
	P53629	diacylglycerol acyltransferase (1-18:1, 2-16:1, 3-18:1), ER membrane (No2)	3.71747e+07	4769.56	4.08922e+07
	Q08650	diacylglycerol acyltransferase (1-18:1, 2-16:1, 3-18:1), ER membrane (No3)	3312.03	2980.82	230839
	P25628	diacylglycerol acyltransferase (1-18:1, 2-18:1, 3-18:1), ER membrane (No1)	3.71747e+07	4769.56	4.08922e+07
	P53629	diacylglycerol acyltransferase (1-18:1, 2-18:1, 3-18:1), ER membrane (No2)	3.71747e+07	4769.56	4.08922e+07
	Q08650	diacylglycerol acyltransferase (1-18:1, 2-18:1, 3-18:1), ER membrane (No3)	3312.03	2980.82	230839
	Q08650	diacylglycerol acyltransferase (1-16:0, 2-16:1, 3-16:0), lipid particle (No1)	3312.03	2980.82	230839
	Q08650	diacylglycerol acyltransferase (1-16:0, 2-18:1, 3-16:0), lipid particle (No1)	3312.03	2980.82	230839
	Q08650	diacylglycerol acyltransferase (1-16:1, 2-16:1, 3-16:0), lipid particle (No1)	3312.03	2980.82	230839
	Q08650	diacylglycerol acyltransferase (1-16:1, 2-18:1, 3-16:0), lipid particle (No1)	3312.03	2980.82	230839
	Q08650	diacylglycerol acyltransferase (1-18:0, 2-16:1, 3-16:0), lipid particle (No1)	3312.03	2980.82	230839
	Q08650	diacylglycerol acyltransferase (1-18:0, 2-18:1, 3-16:0), lipid particle (No1)	3312.03	2980.82	230839
	Q08650	diacylglycerol acyltransferase (1-18:1, 2-16:1, 3-16:0), lipid particle (No1)	3312.03	2980.82	230839
	Q08650	diacylglycerol acyltransferase (1-18:1, 2-18:1, 3-16:0), lipid particle (No1)	3312.03	2980.82	230839
	Q08650	diacylglycerol acyltransferase (1-16:0, 2-16:1, 3-16:1), lipid particle (No1)	3312.03	2980.82	237814
	Q08650	diacylglycerol acyltransferase (1-16:0, 2-18:1, 3-16:1), lipid particle (No1)	3312.03	2980.82	237814
	Q08650	diacylglycerol acyltransferase (1-16:1, 2-16:1, 3-16:1), lipid particle (No1)	3312.03	2980.82	237814
	Q08650	diacylglycerol acyltransferase (1-16:1, 2-18:1, 3-16:1), lipid particle (No1)	3312.03	2980.82	237814
	Q08650	diacylglycerol acyltransferase (1-18:0, 2-16:1, 3-16:1), lipid particle (No1)	3312.03	2980.82	237814
	Q08650	diacylglycerol acyltransferase (1-18:0, 2-18:1, 3-16:1), lipid particle (No1)	3312.03	2980.82	237814
	Q08650	diacylglycerol acyltransferase (1-18:1, 2-16:1, 3-16:1), lipid particle (No1)	3312.03	2980.82	237814
	Q08650	diacylglycerol acyltransferase (1-18:1, 2-18:1, 3-16:1), lipid particle (No1)	3312.03	2980.82	237814
	Q08650	diacylglycerol acyltransferase (1-16:0, 2-16:1, 3-18:0), lipid particle (No1)	3312.03	2980.82	245000
	Q08650	diacylglycerol acyltransferase (1-16:0, 2-18:1, 3-18:0), lipid particle (No1)	3312.03	2980.82	245000
	Q08650	diacylglycerol acyltransferase (1-16:1, 2-16:1, 3-18:0), lipid particle (No1)	3312.03	2980.82	245000
	Q08650	diacylglycerol acyltransferase (1-16:1, 2-18:1, 3-18:0), lipid particle (No1)	3312.03	2980.82	245000
	Q08650	diacylglycerol acyltransferase (1-18:0, 2-16:1, 3-18:0), lipid particle (No1)	3312.03	2980.82	245000
	Q08650	diacylglycerol acyltransferase (1-18:0, 2-18:1, 3-18:0), lipid particle (No1)	3312.03	2980.82	245000
	Q08650	diacylglycerol acyltransferase (1-18:1, 2-16:1, 3-18:0), lipid particle (No1)	3312.03	2980.82	245000
	Q08650	diacylglycerol acyltransferase (1-18:1, 2-18:1, 3-18:0), lipid particle (No1)	3312.03	2980.82	245000
	Q08650	diacylglycerol acyltransferase (1-16:0, 2-16:1, 3-18:1), lipid particle (No1)	3312.03	2980.82	237814
	Q08650	diacylglycerol acyltransferase (1-16:0, 2-18:1, 3-18:1), lipid particle (No1)	3312.03	2980.82	237814
	Q08650	diacylglycerol acyltransferase (1-16:1, 2-16:1, 3-18:1), lipid particle (No1)	3312.03	2980.82	237814
	Q08650	diacylglycerol acyltransferase (1-16:1, 2-18:1, 3-18:1), lipid particle (No1)	3312.03	2980.82	237814
	Q08650	diacylglycerol acyltransferase (1-18:0, 2-16:1, 3-18:1), lipid particle (No1)	3312.03	2980.82	237814
	Q08650	diacylglycerol acyltransferase (1-18:0, 2-18:1, 3-18:1), lipid particle (No1)	3312.03	2980.82	237814
	Q08650	diacylglycerol acyltransferase (1-18:1, 2-16:1, 3-18:1), lipid particle (No1)	3312.03	2980.82	237814
	Q08650	diacylglycerol acyltransferase (1-18:1, 2-18:1, 3-18:1), lipid particle (No1)	3312.03	2980.82	237814
	P38221	CDP-diacylglycerol synthase (1-16:0, 2-16:1), ER membrane (No1)	32112	23712.8	175518
	P38221	CDP-diacylglycerol synthase (1-16:1, 2-16:1), ER membrane (No1)	32112	23712.8	175518
	P38221	CDP-diacylglycerol synthase (1-18:0, 2-16:1), ER membrane (No1)	32112	23712.8	175518
	P38221	CDP-diacylglycerol synthase (1-18:1, 2-16:1), ER membrane (No1)	32112	23712.8	175518
	P38221	CDP-diacylglycerol synthase (1-16:0, 2-18:1), ER membrane (No1)	32112	23712.8	175518
	P38221	CDP-diacylglycerol synthase (1-16:1, 2-18:1), ER membrane (No1)	32112	23712.8	175518
	P38221	CDP-diacylglycerol synthase (1-18:0, 2-18:1), ER membrane (No1)	32112	23712.8	175518
	P38221	CDP-diacylglycerol synthase (1-18:1, 2-18:1), ER membrane (No1)	32112	23712.8	175518
	P38221	CDP-diacylglycerol synthase (1-16:0, 2-16:1), mitochondrial membrane (No1)	32112	23712.8	175518
	P38221	CDP-diacylglycerol synthase (1-16:1, 2-16:1), mitochondrial membrane (No1)	32112	23712.8	175518
	P38221	CDP-diacylglycerol synthase (1-18:0, 2-16:1), mitochondrial membrane (No1)	32112	23712.8	175518
	P38221	CDP-diacylglycerol synthase (1-18:1, 2-16:1), mitochondrial membrane (No1)	32112	23712.8	175518
	P38221	CDP-diacylglycerol synthase (1-16:0, 2-18:1), mitochondrial membrane (No1)	32112	23712.8	175518
	P38221	CDP-diacylglycerol synthase (1-16:1, 2-18:1), mitochondrial membrane (No1)	32112	23712.8	175518
	P08456	PS synthase (1-16:0, 2-16:1), ER membrane (No1)	1.17e+06	6754.08	1.287e+06
	P08456	PS synthase (1-16:1, 2-16:1), ER membrane (No1)	1.17e+06	6754.08	1.287e+06
	P08456	PS synthase (1-18:0, 2-16:1), ER membrane (No1)	1.17e+06	6754.08	1.287e+06
	P08456	PS synthase (1-18:1, 2-16:1), ER membrane (No1)	1.17e+06	6754.08	1.287e+06
	P08456	PS synthase (1-16:0, 2-18:1), ER membrane (No1)	1.17e+06	6754.08	1.287e+06
	P08456	PS synthase (1-16:1, 2-18:1), ER membrane (No1)	1.17e+06	6754.08	1.287e+06
	P08456	PS synthase (1-18:0, 2-18:1), ER membrane (No1)	1.17e+06	6754.08	1.287e+06
	P08456	PS synthase (1-18:1, 2-18:1), ER membrane (No1)	1.17e+06	6754.08	1.287e+06
	P06197	PI synthase (1-16:0, 2-16:1), ER membrane (No1)	1631.99	1468.79	126991
	P06197	PI synthase (1-16:1, 2-16:1), ER membrane (No1)	1631.99	1468.79	126991
	P06197	PI synthase (1-18:0, 2-16:1), ER membrane (No1)	1631.99	1468.79	126991
	P06197	PI synthase (1-18:1, 2-16:1), ER membrane (No1)	1631.99	1468.79	126991
	P06197	PI synthase (1-16:0, 2-18:1), ER membrane (No1)	1631.99	1468.79	126991
	P06197	PI synthase (1-16:1, 2-18:1), ER membrane (No1)	1631.99	1468.79	126991
	P06197	PI synthase (1-18:0, 2-18:1), ER membrane (No1)	1631.99	1468.79	126991
	P06197	PI synthase (1-18:1, 2-18:1), ER membrane (No1)	1631.99	1468.79	126991
	P38226	lysoPI acyltransferase (1-18:0, 2-16:1), ER membrane (No1)	212.4	191.16	66326.7
	P38226	lysoPI acyltransferase (1-18:0, 2-18:1), ER membrane (No1)	212.4	191.16	66326.7
	P39006	PS decarboxylase (1-16:0, 2-16:1), mitochondrial membrane (No1)	192.001	172.801	139794
	P39006	PS decarboxylase (1-16:1, 2-16:1), mitochondrial membrane (No1)	192.001	172.801	139794
	P39006	PS decarboxylase (1-18:0, 2-16:1), mitochondrial membrane (No1)	192.001	172.801	139794
	P39006	PS decarboxylase (1-18:1, 2-16:1), mitochondrial membrane (No1)	192.001	172.801	139794
	P39006	PS decarboxylase (1-16:0, 2-18:1), mitochondrial membrane (No1)	192.001	172.801	139794
	P39006	PS decarboxylase (1-16:1, 2-18:1), mitochondrial membrane (No1)	192.001	172.801	139794
	P39006	PS decarboxylase (1-18:0, 2-18:1), mitochondrial membrane (No1)	192.001	172.801	139794
	P39006	PS decarboxylase (1-18:1, 2-18:1), mitochondrial membrane (No1)	192.001	172.801	139794
	P53037	PS decarboxylase (1-16:0, 2-16:1), Golgi membrane (No1)	192.001	172.801	139794
	P53037	PS decarboxylase (1-16:1, 2-16:1), Golgi membrane (No1)	192.001	172.801	139794
	P53037	PS decarboxylase (1-18:0, 2-16:1), Golgi membrane (No1)	192.001	172.801	139794
	P53037	PS decarboxylase (1-18:1, 2-16:1), Golgi membrane (No1)	192.001	172.801	139794
	P53037	PS decarboxylase (1-16:0, 2-18:1), Golgi membrane (No1)	192.001	172.801	139794
	P53037	PS decarboxylase (1-16:1, 2-18:1), Golgi membrane (No1)	192.001	172.801	139794
	P53037	PS decarboxylase (1-18:0, 2-18:1), Golgi membrane (No1)	192.001	172.801	139794
	P53037	PS decarboxylase (1-18:1, 2-18:1), Golgi membrane (No1)	192.001	172.801	139794
	P53037	PS decarboxylase (1-16:0, 2-16:1), vacuolar membrane (No1)	192.001	172.801	139794
	P53037	PS decarboxylase (1-16:1, 2-16:1), vacuolar membrane (No1)	192.001	172.801	139794
	P53037	PS decarboxylase (1-18:0, 2-16:1), vacuolar membrane (No1)	192.001	172.801	139794
	P53037	PS decarboxylase (1-18:1, 2-16:1), vacuolar membrane (No1)	192.001	172.801	139794
	P53037	PS decarboxylase (1-16:0, 2-18:1), vacuolar membrane (No1)	192.001	172.801	139794
	P53037	PS decarboxylase (1-16:1, 2-18:1), vacuolar membrane (No1)	192.001	172.801	139794
	P53037	PS decarboxylase (1-18:0, 2-18:1), vacuolar membrane (No1)	192.001	172.801	139794
	P53037	PS decarboxylase (1-18:1, 2-18:1), vacuolar membrane (No1)	192.001	172.801	139794
	P05374	PE methyltransferase (1-16:0, 2-16:1), ER membrane (No1)	103080	1077.1	113388
	P05375	PE methyltransferase (1-16:0, 2-16:1), ER membrane (No2)	103080	1077.1	113388
	P05374	PE methyltransferase (1-16:1, 2-16:1), ER membrane (No1)	103080	1077.1	113388
	P05375	PE methyltransferase (1-16:1, 2-16:1), ER membrane (No2)	103080	1077.1	113388
	P05374	PE methyltransferase (1-18:0, 2-16:1), ER membrane (No1)	103080	1077.1	113388
	P05375	PE methyltransferase (1-18:0, 2-16:1), ER membrane (No2)	103080	1077.1	113388
	P05374	PE methyltransferase (1-18:1, 2-16:1), ER membrane (No1)	103080	1077.1	113388
	P05375	PE methyltransferase (1-18:1, 2-16:1), ER membrane (No2)	103080	1077.1	113388
	P05374	PE methyltransferase (1-16:0, 2-18:1), ER membrane (No1)	103080	1077.1	113388
	P05375	PE methyltransferase (1-16:0, 2-18:1), ER membrane (No2)	103080	1077.1	113388
	P05374	PE methyltransferase (1-16:1, 2-18:1), ER membrane (No1)	103080	1077.1	113388
	P05375	PE methyltransferase (1-16:1, 2-18:1), ER membrane (No2)	103080	1077.1	113388
	P05374	PE methyltransferase (1-18:0, 2-18:1), ER membrane (No1)	103080	1077.1	113388
	P05375	PE methyltransferase (1-18:0, 2-18:1), ER membrane (No2)	103080	1077.1	113388
	P05374	PE methyltransferase (1-18:1, 2-18:1), ER membrane (No1)	103080	1077.1	113388
	P05375	PE methyltransferase (1-18:1, 2-18:1), ER membrane (No2)	103080	1077.1	113388
	P05375	phosphatidyl-N-methylethanolamine methyltransferase (1-16:0, 2-16:1), ER membrane (No1)	103080	1077.1	113388
	P05375	phosphatidyl-N-methylethanolamine methyltransferase (1-16:1, 2-16:1), ER membrane (No1)	103080	1077.1	113388
	P05375	phosphatidyl-N-methylethanolamine methyltransferase (1-18:0, 2-16:1), ER membrane (No1)	103080	1077.1	113388
	P05375	phosphatidyl-N-methylethanolamine methyltransferase (1-18:1, 2-16:1), ER membrane (No1)	103080	1077.1	113388
	P05375	phosphatidyl-N-methylethanolamine methyltransferase (1-16:0, 2-18:1), ER membrane (No1)	103080	1077.1	113388
	P05375	phosphatidyl-N-methylethanolamine methyltransferase (1-16:1, 2-18:1), ER membrane (No1)	103080	1077.1	113388
	P05375	phosphatidyl-N-methylethanolamine methyltransferase (1-18:0, 2-18:1), ER membrane (No1)	103080	1077.1	113388
	P05375	phosphatidyl-N-methylethanolamine methyltransferase (1-18:1, 2-18:1), ER membrane (No1)	103080	1077.1	113388
	P05375	phosphatidyl-N,N-dimethylethanolamine methyltransferase (1-16:0, 2-16:1), ER membrane (No1)	103080	1077.1	113388
	P05375	phosphatidyl-N,N-dimethylethanolamine methyltransferase (1-16:1, 2-16:1), ER membrane (No1)	103080	1077.1	113388
	P05375	phosphatidyl-N,N-dimethylethanolamine methyltransferase (1-18:0, 2-16:1), ER membrane (No1)	103080	1077.1	113388
	P05375	phosphatidyl-N,N-dimethylethanolamine methyltransferase (1-18:1, 2-16:1), ER membrane (No1)	103080	1077.1	113388
	P05375	phosphatidyl-N,N-dimethylethanolamine methyltransferase (1-16:0, 2-18:1), ER membrane (No1)	103080	1077.1	113388
	P05375	phosphatidyl-N,N-dimethylethanolamine methyltransferase (1-16:1, 2-18:1), ER membrane (No1)	103080	1077.1	113388
	P05375	phosphatidyl-N,N-dimethylethanolamine methyltransferase (1-18:0, 2-18:1), ER membrane (No1)	103080	1077.1	113388
	P05375	phosphatidyl-N,N-dimethylethanolamine methyltransferase (1-18:1, 2-18:1), ER membrane (No1)	103080	1077.1	113388
	P25578	phosphatidylglycerolphosphate synthase (1-16:0, 2-16:1), mitochondrial membrane (No1)	8423.89	5111.83	41193.8
	P25578	phosphatidylglycerolphosphate synthase (1-16:1, 2-16:1), mitochondrial membrane (No1)	8423.89	5111.83	41193.8
	P25578	phosphatidylglycerolphosphate synthase (1-18:0, 2-16:1), mitochondrial membrane (No1)	8423.89	5111.83	41193.8
	P25578	phosphatidylglycerolphosphate synthase (1-18:1, 2-16:1), mitochondrial membrane (No1)	8423.89	5111.83	41193.8
	P25578	phosphatidylglycerolphosphate synthase (1-16:0, 2-18:1), mitochondrial membrane (No1)	8423.89	5111.83	41193.8
	P25578	phosphatidylglycerolphosphate synthase (1-16:1, 2-18:1), mitochondrial membrane (No1)	8423.89	5111.83	41193.8
	Q07560	CL synthase (1-16:0, 2-16:1, 3-16:0, 4-16:1), mitochondrial membrane (No1)	7.38716	6.64845	70436.7
	Q07560	CL synthase (1-16:0, 2-16:1, 3-16:1, 4-16:1), mitochondrial membrane (No1)	7.38716	6.64845	70436.7
	Q07560	CL synthase (1-16:0, 2-16:1, 3-18:0, 4-16:1), mitochondrial membrane (No1)	7.38716	6.64845	70436.7
	Q07560	CL synthase (1-16:0, 2-16:1, 3-18:1, 4-16:1), mitochondrial membrane (No1)	7.38716	6.64845	70436.7
	Q07560	CL synthase (1-16:0, 2-16:1, 3-16:0, 4-18:1), mitochondrial membrane (No1)	7.38716	6.64845	60695.5
	Q07560	CL synthase (1-16:0, 2-16:1, 3-16:1, 4-18:1), mitochondrial membrane (No1)	7.38716	6.64845	70436.7
	Q07560	CL synthase (1-16:1, 2-16:1, 3-16:0, 4-16:1), mitochondrial membrane (No1)	7.38716	6.64845	70436.7
	Q07560	CL synthase (1-16:1, 2-16:1, 3-16:1, 4-16:1), mitochondrial membrane (No1)	7.38716	6.64845	70436.7
	Q07560	CL synthase (1-16:1, 2-16:1, 3-18:0, 4-16:1), mitochondrial membrane (No1)	7.38716	6.64845	70436.7
	Q07560	CL synthase (1-16:1, 2-16:1, 3-18:1, 4-16:1), mitochondrial membrane (No1)	7.38716	6.64845	70436.7
	Q07560	CL synthase (1-16:1, 2-16:1, 3-16:0, 4-18:1), mitochondrial membrane (No1)	7.38716	6.64845	60695.5
	Q07560	CL synthase (1-16:1, 2-16:1, 3-16:1, 4-18:1), mitochondrial membrane (No1)	7.38716	6.64845	70436.7
	Q07560	CL synthase (1-18:0, 2-16:1, 3-16:0, 4-16:1), mitochondrial membrane (No1)	7.38716	6.64845	70436.7
	Q07560	CL synthase (1-18:0, 2-16:1, 3-16:1, 4-16:1), mitochondrial membrane (No1)	7.38716	6.64845	70436.7
	Q07560	CL synthase (1-18:0, 2-16:1, 3-18:0, 4-16:1), mitochondrial membrane (No1)	7.38716	6.64845	70436.7
	Q07560	CL synthase (1-18:0, 2-16:1, 3-18:1, 4-16:1), mitochondrial membrane (No1)	7.38716	6.64845	70436.7
	Q07560	CL synthase (1-18:0, 2-16:1, 3-16:0, 4-18:1), mitochondrial membrane (No1)	7.38716	6.64845	60695.5
	Q07560	CL synthase (1-18:0, 2-16:1, 3-16:1, 4-18:1), mitochondrial membrane (No1)	7.38716	6.64845	70436.7
	Q07560	CL synthase (1-18:1, 2-16:1, 3-16:0, 4-16:1), mitochondrial membrane (No1)	7.38716	6.64845	70436.7
	Q07560	CL synthase (1-18:1, 2-16:1, 3-16:1, 4-16:1), mitochondrial membrane (No1)	7.38716	6.64845	70436.7
	Q07560	CL synthase (1-18:1, 2-16:1, 3-18:0, 4-16:1), mitochondrial membrane (No1)	7.38716	6.64845	70436.7
	Q07560	CL synthase (1-18:1, 2-16:1, 3-18:1, 4-16:1), mitochondrial membrane (No1)	7.38716	6.64845	70436.7
	Q07560	CL synthase (1-18:1, 2-16:1, 3-16:0, 4-18:1), mitochondrial membrane (No1)	7.38716	6.64845	60695.5
	Q07560	CL synthase (1-18:1, 2-16:1, 3-16:1, 4-18:1), mitochondrial membrane (No1)	7.38716	6.64845	70436.7
	Q07560	CL synthase (1-16:0, 2-18:1, 3-16:0, 4-16:1), mitochondrial membrane (No1)	7.38716	6.64845	70436.7
	Q07560	CL synthase (1-16:0, 2-18:1, 3-16:1, 4-16:1), mitochondrial membrane (No1)	7.38716	6.64845	70436.7
	Q07560	CL synthase (1-16:0, 2-18:1, 3-18:0, 4-16:1), mitochondrial membrane (No1)	7.38716	6.64845	70436.7
	Q07560	CL synthase (1-16:0, 2-18:1, 3-18:1, 4-16:1), mitochondrial membrane (No1)	7.38716	6.64845	70436.7
	Q07560	CL synthase (1-16:0, 2-18:1, 3-16:0, 4-18:1), mitochondrial membrane (No1)	7.38716	6.64845	70436.7
	Q07560	CL synthase (1-16:0, 2-18:1, 3-16:1, 4-18:1), mitochondrial membrane (No1)	7.38716	6.64845	70436.7
	Q07560	CL synthase (1-16:1, 2-18:1, 3-16:0, 4-16:1), mitochondrial membrane (No1)	7.38716	6.64845	70436.7
	Q07560	CL synthase (1-16:1, 2-18:1, 3-16:1, 4-16:1), mitochondrial membrane (No1)	7.38716	6.64845	70436.7
	Q07560	CL synthase (1-16:1, 2-18:1, 3-18:0, 4-16:1), mitochondrial membrane (No1)	7.38716	6.64845	70436.7
	Q07560	CL synthase (1-16:1, 2-18:1, 3-18:1, 4-16:1), mitochondrial membrane (No1)	7.38716	6.64845	70436.7
	Q07560	CL synthase (1-16:1, 2-18:1, 3-16:0, 4-18:1), mitochondrial membrane (No1)	7.38716	6.64845	60695.5
	Q07560	CL synthase (1-16:1, 2-18:1, 3-16:1, 4-18:1), mitochondrial membrane (No1)	7.38716	6.64845	70436.7
	P53264	CL (1-16:0, 2-16:1, 3-16:0, 4-16:1) phospholipase (1-position), mitochondrial membrane (No1)	579609	19864	637570
	P53264	CL (1-16:0, 2-16:1, 3-16:1, 4-16:1) phospholipase (1-position), mitochondrial membrane (No1)	579609	19864	637570
	P53264	CL (1-16:0, 2-16:1, 3-18:0, 4-16:1) phospholipase (1-position), mitochondrial membrane (No1)	579609	19864	637570
	P53264	CL (1-16:0, 2-16:1, 3-18:1, 4-16:1) phospholipase (1-position), mitochondrial membrane (No1)	579609	19864	637570
	P53264	CL (1-16:0, 2-16:1, 3-16:0, 4-18:1) phospholipase (1-position), mitochondrial membrane (No1)	579609	19864	637570
	P53264	CL (1-16:0, 2-16:1, 3-16:1, 4-18:1) phospholipase (1-position), mitochondrial membrane (No1)	579609	19864	637570
	P53264	CL (1-18:0, 2-16:1, 3-16:0, 4-16:1) phospholipase (1-position), mitochondrial membrane (No1)	579609	19864	637570
	P53264	CL (1-18:0, 2-16:1, 3-16:1, 4-16:1) phospholipase (1-position), mitochondrial membrane (No1)	579609	19864	637570
	P53264	CL (1-18:0, 2-16:1, 3-18:0, 4-16:1) phospholipase (1-position), mitochondrial membrane (No1)	579609	19864	637570
	P53264	CL (1-18:0, 2-16:1, 3-18:1, 4-16:1) phospholipase (1-position), mitochondrial membrane (No1)	579609	19864	637570
	P53264	CL (1-18:0, 2-16:1, 3-16:0, 4-18:1) phospholipase (1-position), mitochondrial membrane (No1)	579609	19864	637570
	P53264	CL (1-18:0, 2-16:1, 3-16:1, 4-18:1) phospholipase (1-position), mitochondrial membrane (No1)	579609	19864	637570
	P53264	CL (1-16:0, 2-18:1, 3-16:0, 4-16:1) phospholipase (1-position), mitochondrial membrane (No1)	579609	19864	637570
	P53264	CL (1-16:0, 2-18:1, 3-16:1, 4-16:1) phospholipase (1-position), mitochondrial membrane (No1)	579609	19864	637570
	P53264	CL (1-16:0, 2-18:1, 3-18:0, 4-16:1) phospholipase (1-position), mitochondrial membrane (No1)	579609	19864	637570
	P53264	CL (1-16:0, 2-18:1, 3-18:1, 4-16:1) phospholipase (1-position), mitochondrial membrane (No1)	579609	19864	637570
	P53264	CL (1-16:0, 2-18:1, 3-16:0, 4-18:1) phospholipase (1-position), mitochondrial membrane (No1)	579609	19864	637570
	P53264	CL (1-16:0, 2-18:1, 3-16:1, 4-18:1) phospholipase (1-position), mitochondrial membrane (No1)	579609	19864	637570
	P53264	CL (1-16:0, 2-16:1, 3-16:0, 4-16:1) phospholipase (3-position), mitochondrial membrane (No1)	579609	19864	637570
	P53264	CL (1-16:0, 2-16:1, 3-18:0, 4-16:1) phospholipase (3-position), mitochondrial membrane (No1)	579609	19864	637570
	P53264	CL (1-16:0, 2-16:1, 3-16:0, 4-18:1) phospholipase (3-position), mitochondrial membrane (No1)	579609	19864	637570
	P53264	CL (1-16:1, 2-16:1, 3-16:0, 4-16:1) phospholipase (3-position), mitochondrial membrane (No1)	579609	19864	637570
	P53264	CL (1-16:1, 2-16:1, 3-18:0, 4-16:1) phospholipase (3-position), mitochondrial membrane (No1)	579609	19864	637570
	P53264	CL (1-16:1, 2-16:1, 3-16:0, 4-18:1) phospholipase (3-position), mitochondrial membrane (No1)	579609	19864	637570
	P53264	CL (1-18:0, 2-16:1, 3-16:0, 4-16:1) phospholipase (3-position), mitochondrial membrane (No1)	579609	19864	637570
	P53264	CL (1-18:0, 2-16:1, 3-18:0, 4-16:1) phospholipase (3-position), mitochondrial membrane (No1)	579609	19864	637570
	P53264	CL (1-18:0, 2-16:1, 3-16:0, 4-18:1) phospholipase (3-position), mitochondrial membrane (No1)	579609	19864	637570
	P53264	CL (1-18:1, 2-16:1, 3-16:0, 4-16:1) phospholipase (3-position), mitochondrial membrane (No1)	579609	19864	637570
	P53264	CL (1-18:1, 2-16:1, 3-18:0, 4-16:1) phospholipase (3-position), mitochondrial membrane (No1)	579609	19864	637570
	P53264	CL (1-18:1, 2-16:1, 3-16:0, 4-18:1) phospholipase (3-position), mitochondrial membrane (No1)	579609	19864	637570
	P53264	CL (1-16:0, 2-18:1, 3-16:0, 4-16:1) phospholipase (3-position), mitochondrial membrane (No1)	579609	19864	637570
	P53264	CL (1-16:0, 2-18:1, 3-18:0, 4-16:1) phospholipase (3-position), mitochondrial membrane (No1)	579609	19864	637570
	P53264	CL (1-16:0, 2-18:1, 3-16:0, 4-18:1) phospholipase (3-position), mitochondrial membrane (No1)	579609	19864	637570
	P53264	CL (1-16:1, 2-18:1, 3-16:0, 4-16:1) phospholipase (3-position), mitochondrial membrane (No1)	579609	19864	637570
	P53264	CL (1-16:1, 2-18:1, 3-18:0, 4-16:1) phospholipase (3-position), mitochondrial membrane (No1)	579609	19864	637570
	P53264	CL (1-16:1, 2-18:1, 3-16:0, 4-18:1) phospholipase (3-position), mitochondrial membrane (No1)	579609	19864	637570
	P42951	phosphatidylinositol 4-kinase (1-16:0, 2-16:1), cell envelope (No1)	9972.08	4544.32	127410
	P37297	phosphatidylinositol 4-kinase (1-16:0, 2-16:1), cell envelope (No2)	9972.08	4544.32	127410
	P42951	phosphatidylinositol 4-kinase (1-16:1, 2-16:1), cell envelope (No1)	9972.08	4544.32	127410
	P37297	phosphatidylinositol 4-kinase (1-16:1, 2-16:1), cell envelope (No2)	9972.08	4544.32	127410
	P42951	phosphatidylinositol 4-kinase (1-18:0, 2-16:1), cell envelope (No1)	9972.08	4544.32	127410
	P37297	phosphatidylinositol 4-kinase (1-18:0, 2-16:1), cell envelope (No2)	9972.08	4544.32	127410
	P42951	phosphatidylinositol 4-kinase (1-18:1, 2-16:1), cell envelope (No1)	9972.08	4544.32	127410
	P37297	phosphatidylinositol 4-kinase (1-18:1, 2-16:1), cell envelope (No2)	9972.08	4544.32	127410
	P42951	phosphatidylinositol 4-kinase (1-16:0, 2-18:1), cell envelope (No1)	9972.08	4544.32	127410
	P37297	phosphatidylinositol 4-kinase (1-16:0, 2-18:1), cell envelope (No2)	9972.08	4544.32	127410
	P42951	phosphatidylinositol 4-kinase (1-16:1, 2-18:1), cell envelope (No1)	9972.08	4544.32	127410
	P37297	phosphatidylinositol 4-kinase (1-16:1, 2-18:1), cell envelope (No2)	9972.08	4544.32	127410
	P42951	phosphatidylinositol 4-kinase (1-18:0, 2-18:1), cell envelope (No1)	9972.08	4544.32	127410
	P37297	phosphatidylinositol 4-kinase (1-18:0, 2-18:1), cell envelope (No2)	9972.08	4544.32	127410
	P42951	phosphatidylinositol 4-kinase (1-18:1, 2-18:1), cell envelope (No1)	9972.08	4544.32	127410
	P37297	phosphatidylinositol 4-kinase (1-18:1, 2-18:1), cell envelope (No2)	9972.08	4544.32	127410
	P42951	phosphatidylinositol 4-kinase (1-16:0, 2-16:1), vacuolar membrane (No1)	9972.08	4544.32	127410
	P42951	phosphatidylinositol 4-kinase (1-16:1, 2-16:1), vacuolar membrane (No1)	9972.08	4544.32	127410
	P42951	phosphatidylinositol 4-kinase (1-18:0, 2-16:1), vacuolar membrane (No1)	9972.08	4544.32	127410
	P42951	phosphatidylinositol 4-kinase (1-18:1, 2-16:1), vacuolar membrane (No1)	9972.08	4544.32	127410
	P42951	phosphatidylinositol 4-kinase (1-16:0, 2-18:1), vacuolar membrane (No1)	9972.08	4544.32	127410
	P42951	phosphatidylinositol 4-kinase (1-16:1, 2-18:1), vacuolar membrane (No1)	9972.08	4544.32	127410
	P42951	phosphatidylinositol 4-kinase (1-18:0, 2-18:1), vacuolar membrane (No1)	9972.08	4544.32	127410
	P42951	phosphatidylinositol 4-kinase (1-18:1, 2-18:1), vacuolar membrane (No1)	9972.08	4544.32	127410
	P39104	phosphatidylinositol 4-kinase (1-16:0, 2-16:1), Golgi membrane (No1)	9972.08	4544.32	127410
	P39104	phosphatidylinositol 4-kinase (1-16:1, 2-16:1), Golgi membrane (No1)	9972.08	4544.32	127410
	P39104	phosphatidylinositol 4-kinase (1-18:0, 2-16:1), Golgi membrane (No1)	9972.08	4544.32	127410
	P39104	phosphatidylinositol 4-kinase (1-18:1, 2-16:1), Golgi membrane (No1)	9972.08	4544.32	127410
	P39104	phosphatidylinositol 4-kinase (1-16:0, 2-18:1), Golgi membrane (No1)	9972.08	4544.32	127410
	P39104	phosphatidylinositol 4-kinase (1-16:1, 2-18:1), Golgi membrane (No1)	9972.08	4544.32	127410
	P39104	phosphatidylinositol 4-kinase (1-18:0, 2-18:1), Golgi membrane (No1)	9972.08	4544.32	127410
	P39104	phosphatidylinositol 4-kinase (1-18:1, 2-18:1), Golgi membrane (No1)	9972.08	4544.32	127410
	P39104	phosphatidylinositol 4-kinase (1-16:0, 2-16:1), nucleus (No1)	9972.08	4544.32	127410
	P39104	phosphatidylinositol 4-kinase (1-16:1, 2-16:1), nucleus (No1)	9972.08	4544.32	127410
	P39104	phosphatidylinositol 4-kinase (1-18:0, 2-16:1), nucleus (No1)	9972.08	4544.32	127410
	P39104	phosphatidylinositol 4-kinase (1-18:1, 2-16:1), nucleus (No1)	9972.08	4544.32	127410
	P39104	phosphatidylinositol 4-kinase (1-16:0, 2-18:1), nucleus (No1)	9972.08	4544.32	127410
	P39104	phosphatidylinositol 4-kinase (1-16:1, 2-18:1), nucleus (No1)	9972.08	4544.32	127410
	P39104	phosphatidylinositol 4-kinase (1-18:0, 2-18:1), nucleus (No1)	9972.08	4544.32	127410
	P39104	phosphatidylinositol 4-kinase (1-18:1, 2-18:1), nucleus (No1)	9972.08	4544.32	127410
	P22219	phosphatidylinositol 3-kinase (1-16:0, 2-16:1), vacuolar membrane (No1)	0.576004	0.518403	116742
	P22543	phosphatidylinositol 3-kinase (1-16:0, 2-16:1), vacuolar membrane (No1)	0.576004	0.518403	103261
	P22219	phosphatidylinositol 3-kinase (1-16:1, 2-16:1), vacuolar membrane (No1)	0.576004	0.518403	116742
	P22543	phosphatidylinositol 3-kinase (1-16:1, 2-16:1), vacuolar membrane (No1)	0.576004	0.518403	103261
	P22219	phosphatidylinositol 3-kinase (1-18:0, 2-16:1), vacuolar membrane (No1)	0.576004	0.518403	116742
	P22543	phosphatidylinositol 3-kinase (1-18:0, 2-16:1), vacuolar membrane (No1)	0.576004	0.518403	103261
	P22219	phosphatidylinositol 3-kinase (1-18:1, 2-16:1), vacuolar membrane (No1)	0.576004	0.518403	116742
	P22543	phosphatidylinositol 3-kinase (1-18:1, 2-16:1), vacuolar membrane (No1)	0.576004	0.518403	103261
	P22219	phosphatidylinositol 3-kinase (1-16:0, 2-18:1), vacuolar membrane (No1)	0.576004	0.518403	116742
	P22543	phosphatidylinositol 3-kinase (1-16:0, 2-18:1), vacuolar membrane (No1)	0.576004	0.518403	103261
	P22219	phosphatidylinositol 3-kinase (1-16:1, 2-18:1), vacuolar membrane (No1)	0.576004	0.518403	116742
	P22543	phosphatidylinositol 3-kinase (1-16:1, 2-18:1), vacuolar membrane (No1)	0.576004	0.518403	103261
	P22219	phosphatidylinositol 3-kinase (1-18:0, 2-18:1), vacuolar membrane (No1)	0.576004	0.518403	116742
	P22543	phosphatidylinositol 3-kinase (1-18:0, 2-18:1), vacuolar membrane (No1)	0.576004	0.518403	103261
	P22219	phosphatidylinositol 3-kinase (1-18:1, 2-18:1), vacuolar membrane (No1)	0.576004	0.518403	116742
	P22543	phosphatidylinositol 3-kinase (1-18:1, 2-18:1), vacuolar membrane (No1)	0.576004	0.518403	103261
	P38994	PI 4-P 5-kinase (1-16:0, 2-16:1), nucleus (No1)	6441.22	5797.1	129416
	P38994	PI 4-P 5-kinase (1-16:1, 2-16:1), nucleus (No1)	6441.22	5797.1	129416
	P38994	PI 4-P 5-kinase (1-18:0, 2-16:1), nucleus (No1)	6441.22	5797.1	129416
	P38994	PI 4-P 5-kinase (1-18:1, 2-16:1), nucleus (No1)	6441.22	5797.1	129416
	P38994	PI 4-P 5-kinase (1-16:0, 2-18:1), nucleus (No1)	6441.22	5797.1	129416
	P38994	PI 4-P 5-kinase (1-16:1, 2-18:1), nucleus (No1)	6441.22	5797.1	129416
	P38994	PI 4-P 5-kinase (1-18:0, 2-18:1), nucleus (No1)	6441.22	5797.1	129416
	P38994	PI 4-P 5-kinase (1-18:1, 2-18:1), nucleus (No1)	6441.22	5797.1	129416
	P38994	PI 4-P 5-kinase (1-16:0, 2-16:1), cell envelope (No1)	6441.22	5797.1	129416
	P38994	PI 4-P 5-kinase (1-16:1, 2-16:1), cell envelope (No1)	6441.22	5797.1	129416
	P38994	PI 4-P 5-kinase (1-18:0, 2-16:1), cell envelope (No1)	6441.22	5797.1	129416
	P38994	PI 4-P 5-kinase (1-18:1, 2-16:1), cell envelope (No1)	6441.22	5797.1	129416
	P38994	PI 4-P 5-kinase (1-16:0, 2-18:1), cell envelope (No1)	6441.22	5797.1	129416
	P38994	PI 4-P 5-kinase (1-16:1, 2-18:1), cell envelope (No1)	6441.22	5797.1	129416
	P38994	PI 4-P 5-kinase (1-18:0, 2-18:1), cell envelope (No1)	6441.22	5797.1	129416
	P38994	PI 4-P 5-kinase (1-18:1, 2-18:1), cell envelope (No1)	6441.22	5797.1	129416
	P34756	PI 3-P 5-kinase (1-16:0, 2-16:1), vacuolar membrane (No1)	200880	5483.61	220968
	P34756	PI 3-P 5-kinase (1-16:1, 2-16:1), vacuolar membrane (No1)	200880	5483.61	220968
	P34756	PI 3-P 5-kinase (1-18:0, 2-16:1), vacuolar membrane (No1)	200880	5483.61	220968
	P34756	PI 3-P 5-kinase (1-18:1, 2-16:1), vacuolar membrane (No1)	200880	5483.61	220968
	P34756	PI 3-P 5-kinase (1-16:0, 2-18:1), vacuolar membrane (No1)	200880	5483.61	220968
	P34756	PI 3-P 5-kinase (1-16:1, 2-18:1), vacuolar membrane (No1)	200880	5483.61	220968
	P34756	PI 3-P 5-kinase (1-18:0, 2-18:1), vacuolar membrane (No1)	200880	5483.61	220968
	P34756	PI 3-P 5-kinase (1-18:1, 2-18:1), vacuolar membrane (No1)	200880	5483.61	220968
	Q04958	PC phospholipase B (1-16:0, 2-16:1), ER membrane (No1)	3.82146e+06	11890.1	4.20361e+06
	Q04958	PC phospholipase B (1-16:1, 2-16:1), ER membrane (No1)	3.82146e+06	11890.1	4.20361e+06
	Q04958	PC phospholipase B (1-18:0, 2-16:1), ER membrane (No1)	3.82146e+06	11890.1	4.20361e+06
	Q04958	PC phospholipase B (1-18:1, 2-16:1), ER membrane (No1)	3.82146e+06	11890.1	4.20361e+06
	Q04958	PC phospholipase B (1-16:0, 2-18:1), ER membrane (No1)	3.82146e+06	11569.9	4.20361e+06
	Q04958	PC phospholipase B (1-16:1, 2-18:1), ER membrane (No1)	3.82146e+06	11569.9	4.20361e+06
	Q04958	PC phospholipase B (1-18:0, 2-18:1), ER membrane (No1)	3.82146e+06	11569.9	4.20361e+06
	Q04958	PC phospholipase B (1-18:1, 2-18:1), ER membrane (No1)	3.82146e+06	11569.9	4.20361e+06
	Q04958	LPC phospholipase B (16:0), ER membrane (No1)	3.82146e+06	10874.3	4.20361e+06
	Q04958	LPC phospholipase B (16:1), ER membrane (No1)	3.82146e+06	11890.1	4.20361e+06
	Q04958	LPC phospholipase B (18:0), ER membrane (No1)	3.82146e+06	10246.6	4.20361e+06
	Q04958	LPC phospholipase B (18:1), ER membrane (No1)	3.82146e+06	11569.9	4.20361e+06
	P39105	PC phospholipase B (1-16:0, 2-16:1), cell envelope (No1)	3.82146e+06	11890.1	4.20361e+06
	P39105	PC phospholipase B (1-16:1, 2-16:1), cell envelope (No1)	3.82146e+06	11890.1	4.20361e+06
	P39105	PC phospholipase B (1-18:0, 2-16:1), cell envelope (No1)	3.82146e+06	11890.1	4.20361e+06
	P39105	PC phospholipase B (1-18:1, 2-16:1), cell envelope (No1)	3.82146e+06	11890.1	4.20361e+06
	P39105	PC phospholipase B (1-16:0, 2-18:1), cell envelope (No1)	3.82146e+06	11569.9	4.20361e+06
	P39105	PC phospholipase B (1-16:1, 2-18:1), cell envelope (No1)	3.82146e+06	11569.9	4.20361e+06
	P39105	PC phospholipase B (1-18:0, 2-18:1), cell envelope (No1)	3.82146e+06	11569.9	4.20361e+06
	P39105	PC phospholipase B (1-18:1, 2-18:1), cell envelope (No1)	3.82146e+06	11569.9	4.20361e+06
	P39105	LPC phospholipase B (16:0), cell envelope (No1)	3.82146e+06	10874.3	4.20361e+06
	P39105	LPC phospholipase B (16:1), cell envelope (No1)	3.82146e+06	11890.1	4.20361e+06
	P39105	LPC phospholipase B (18:0), cell envelope (No1)	3.82146e+06	10246.6	4.20361e+06
	P39105	LPC phospholipase B (18:1), cell envelope (No1)	3.82146e+06	11569.9	4.20361e+06
	Q03674	PE phospholipase B (1-16:0, 2-16:1), cell envelope (No1)	3.82146e+06	11890.1	4.20361e+06
	P39105	PE phospholipase B (1-16:0, 2-16:1), cell envelope (No2)	3.82146e+06	11890.1	4.20361e+06
	Q03674	PE phospholipase B (1-16:1, 2-16:1), cell envelope (No1)	3.82146e+06	11890.1	4.20361e+06
	P39105	PE phospholipase B (1-16:1, 2-16:1), cell envelope (No2)	3.82146e+06	11890.1	4.20361e+06
	Q03674	PE phospholipase B (1-18:0, 2-16:1), cell envelope (No1)	3.82146e+06	11890.1	4.20361e+06
	P39105	PE phospholipase B (1-18:0, 2-16:1), cell envelope (No2)	3.82146e+06	11890.1	4.20361e+06
	Q03674	PE phospholipase B (1-18:1, 2-16:1), cell envelope (No1)	3.82146e+06	11890.1	4.20361e+06
	P39105	PE phospholipase B (1-18:1, 2-16:1), cell envelope (No2)	3.82146e+06	11890.1	4.20361e+06
	Q03674	PE phospholipase B (1-16:0, 2-18:1), cell envelope (No1)	3.82146e+06	11569.9	4.20361e+06
	P39105	PE phospholipase B (1-16:0, 2-18:1), cell envelope (No2)	3.82146e+06	11569.9	4.20361e+06
	Q03674	PE phospholipase B (1-16:1, 2-18:1), cell envelope (No1)	3.82146e+06	11569.9	4.20361e+06
	P39105	PE phospholipase B (1-16:1, 2-18:1), cell envelope (No2)	3.82146e+06	11569.9	4.20361e+06
	Q03674	PE phospholipase B (1-18:0, 2-18:1), cell envelope (No1)	3.82146e+06	11569.9	4.20361e+06
	P39105	PE phospholipase B (1-18:0, 2-18:1), cell envelope (No2)	3.82146e+06	11569.9	4.20361e+06
	Q03674	PE phospholipase B (1-18:1, 2-18:1), cell envelope (No1)	3.82146e+06	11569.9	4.20361e+06
	P39105	PE phospholipase B (1-18:1, 2-18:1), cell envelope (No2)	3.82146e+06	11569.9	4.20361e+06
	Q03674	LPE phospholipase B (16:0), cell envelope (No1)	3.82146e+06	30824.6	4.20361e+06
	P39105	LPE phospholipase B (16:0), cell envelope (No2)	3.82146e+06	30824.6	4.20361e+06
	Q03674	LPE phospholipase B (16:1), cell envelope (No1)	3.82146e+06	31756	4.20361e+06
	P39105	LPE phospholipase B (16:1), cell envelope (No2)	3.82146e+06	31756	4.20361e+06
	Q03674	LPE phospholipase B (18:0), cell envelope (No1)	3.82146e+06	30824.6	4.20361e+06
	P39105	LPE phospholipase B (18:0), cell envelope (No2)	3.82146e+06	30824.6	4.20361e+06
	Q03674	LPE phospholipase B (18:1), cell envelope (No1)	3.82146e+06	30824.6	4.20361e+06
	P39105	LPE phospholipase B (18:1), cell envelope (No2)	3.82146e+06	30824.6	4.20361e+06
	Q03674	PS phospholipase B (1-16:0, 2-16:1), cell envelope (No1)	3.82146e+06	11890.1	4.20361e+06
	Q08108	PS phospholipase B (1-16:0, 2-16:1), cell envelope (No2)	3.82146e+06	11890.1	4.20361e+06
	Q03674	PS phospholipase B (1-16:1, 2-16:1), cell envelope (No1)	3.82146e+06	11890.1	4.20361e+06
	Q08108	PS phospholipase B (1-16:1, 2-16:1), cell envelope (No2)	3.82146e+06	11890.1	4.20361e+06
	Q03674	PS phospholipase B (1-18:0, 2-16:1), cell envelope (No1)	3.82146e+06	11890.1	4.20361e+06
	Q08108	PS phospholipase B (1-18:0, 2-16:1), cell envelope (No2)	3.82146e+06	11890.1	4.20361e+06
	Q03674	PS phospholipase B (1-18:1, 2-16:1), cell envelope (No1)	3.82146e+06	11890.1	4.20361e+06
	Q08108	PS phospholipase B (1-18:1, 2-16:1), cell envelope (No2)	3.82146e+06	11890.1	4.20361e+06
	Q03674	PS phospholipase B (1-16:0, 2-18:1), cell envelope (No1)	3.82146e+06	11569.9	4.20361e+06
	Q08108	PS phospholipase B (1-16:0, 2-18:1), cell envelope (No2)	3.82146e+06	11569.9	4.20361e+06
	Q03674	PS phospholipase B (1-16:1, 2-18:1), cell envelope (No1)	3.82146e+06	11569.9	4.20361e+06
	Q08108	PS phospholipase B (1-16:1, 2-18:1), cell envelope (No2)	3.82146e+06	11569.9	4.20361e+06
	Q03674	PS phospholipase B (1-18:0, 2-18:1), cell envelope (No1)	3.82146e+06	11569.9	4.20361e+06
	Q08108	PS phospholipase B (1-18:0, 2-18:1), cell envelope (No2)	3.82146e+06	11569.9	4.20361e+06
	Q03674	PS phospholipase B (1-18:1, 2-18:1), cell envelope (No1)	3.82146e+06	11569.9	4.20361e+06
	Q08108	PS phospholipase B (1-18:1, 2-18:1), cell envelope (No2)	3.82146e+06	11569.9	4.20361e+06
	Q03674	LPS phospholipase B (16:0), cell envelope (No1)	3.82146e+06	33704.1	4.20361e+06
	Q08108	LPS phospholipase B (16:0), cell envelope (No2)	3.82146e+06	33704.1	4.20361e+06
	Q03674	LPS phospholipase B (16:1), cell envelope (No1)	3.82146e+06	11890.1	4.20361e+06
	Q08108	LPS phospholipase B (16:1), cell envelope (No2)	3.82146e+06	11890.1	4.20361e+06
	Q03674	LPS phospholipase B (18:0), cell envelope (No1)	3.82146e+06	33704.1	4.20361e+06
	Q08108	LPS phospholipase B (18:0), cell envelope (No2)	3.82146e+06	33704.1	4.20361e+06
	Q03674	LPS phospholipase B (18:1), cell envelope (No1)	3.82146e+06	11569.9	4.20361e+06
	Q08108	LPS phospholipase B (18:1), cell envelope (No2)	3.82146e+06	11569.9	4.20361e+06
	Q08108	PI phospholipase B (1-16:0, 2-16:1), cell envelope (No1)	3.82146e+06	11890.1	4.20361e+06
	Q08108	PI phospholipase B (1-16:1, 2-16:1), cell envelope (No1)	3.82146e+06	11890.1	4.20361e+06
	Q08108	PI phospholipase B (1-18:0, 2-16:1), cell envelope (No1)	3.82146e+06	11890.1	4.20361e+06
	Q08108	PI phospholipase B (1-18:1, 2-16:1), cell envelope (No1)	3.82146e+06	11890.1	4.20361e+06
	Q08108	PI phospholipase B (1-16:0, 2-18:1), cell envelope (No1)	3.82146e+06	11569.9	4.20361e+06
	Q08108	PI phospholipase B (1-16:1, 2-18:1), cell envelope (No1)	3.82146e+06	11569.9	4.20361e+06
	Q08108	PI phospholipase B (1-18:0, 2-18:1), cell envelope (No1)	3.82146e+06	11569.9	4.20361e+06
	Q08108	PI phospholipase B (1-18:1, 2-18:1), cell envelope (No1)	3.82146e+06	11569.9	4.20361e+06
	Q08108	LPI phospholipase B (16:0), cell envelope (No1)	3.82146e+06	29042.9	4.20361e+06
	Q08108	LPI phospholipase B (16:1), cell envelope (No1)	3.82146e+06	11890.1	4.20361e+06
	Q08108	LPI phospholipase B (18:0), cell envelope (No1)	3.82146e+06	29042.9	4.20361e+06
	Q08108	LPI phospholipase B (18:1), cell envelope (No1)	3.82146e+06	11569.9	4.20361e+06
	P32383	PI 4,5-P2 phospholipase C (1-16:0, 2-16:1), cytoplasm (No1)	3.12276e+06	5819.75	3.43503e+06
	P32383	PI 4,5-P2 phospholipase C (1-16:1, 2-16:1), cytoplasm (No1)	3.12276e+06	5819.75	3.43503e+06
	P32383	PI 4,5-P2 phospholipase C (1-18:0, 2-16:1), cytoplasm (No1)	3.12276e+06	5819.75	3.43503e+06
	P32383	PI 4,5-P2 phospholipase C (1-18:1, 2-16:1), cytoplasm (No1)	3.12276e+06	5819.75	3.43503e+06
	P32383	PI 4,5-P2 phospholipase C (1-16:0, 2-18:1), cytoplasm (No1)	3.12276e+06	5819.75	3.43503e+06
	P32383	PI 4,5-P2 phospholipase C (1-16:1, 2-18:1), cytoplasm (No1)	3.12276e+06	5819.75	3.43503e+06
	P32383	PI 4,5-P2 phospholipase C (1-18:0, 2-18:1), cytoplasm (No1)	3.12276e+06	5819.75	3.43503e+06
	P32383	PI 4,5-P2 phospholipase C (1-18:1, 2-18:1), cytoplasm (No1)	3.12276e+06	5819.75	3.43503e+06
	P32383	PI 4,5-P2 phospholipase C (1-16:0, 2-16:1), nucleus (No1)	3.12276e+06	5819.75	3.43503e+06
	P32383	PI 4,5-P2 phospholipase C (1-16:1, 2-16:1), nucleus (No1)	3.12276e+06	5819.75	3.43503e+06
	P32383	PI 4,5-P2 phospholipase C (1-18:0, 2-16:1), nucleus (No1)	3.12276e+06	5819.75	3.43503e+06
	P32383	PI 4,5-P2 phospholipase C (1-18:1, 2-16:1), nucleus (No1)	3.12276e+06	5819.75	3.43503e+06
	P32383	PI 4,5-P2 phospholipase C (1-16:0, 2-18:1), nucleus (No1)	3.12276e+06	5819.75	3.43503e+06
	P32383	PI 4,5-P2 phospholipase C (1-16:1, 2-18:1), nucleus (No1)	3.12276e+06	5819.75	3.43503e+06
	P32383	PI 4,5-P2 phospholipase C (1-18:0, 2-18:1), nucleus (No1)	3.12276e+06	5819.75	3.43503e+06
	P32383	PI 4,5-P2 phospholipase C (1-18:1, 2-18:1), nucleus (No1)	3.12276e+06	5819.75	3.43503e+06
	Q08959	PG phospholipase C (1-16:0, 2-16:1), mitochondrial membrane (No1)	75597.2	4867.81	116769
	Q08959	PG phospholipase C (1-16:1, 2-16:1), mitochondrial membrane (No1)	75597.2	4867.81	116769
	Q08959	PG phospholipase C (1-18:0, 2-16:1), mitochondrial membrane (No1)	75597.2	4867.81	116769
	Q08959	PG phospholipase C (1-18:1, 2-16:1), mitochondrial membrane (No1)	75597.2	4867.81	116769
	Q08959	PG phospholipase C (1-16:0, 2-18:1), mitochondrial membrane (No1)	75597.2	4867.81	116769
	Q08959	PG phospholipase C (1-16:1, 2-18:1), mitochondrial membrane (No1)	75597.2	4867.81	116769
	P36126	PC phospholipase D (1-16:0, 2-16:1), cell envelope (No1)	3347.95	3013.16	115610
	P36126	PC phospholipase D (1-16:1, 2-16:1), cell envelope (No1)	3347.95	3013.16	115610
	P36126	PC phospholipase D (1-18:0, 2-16:1), cell envelope (No1)	3347.95	3013.16	115610
	P36126	PC phospholipase D (1-18:1, 2-16:1), cell envelope (No1)	3347.95	3013.16	115610
	P36126	PC phospholipase D (1-16:0, 2-18:1), cell envelope (No1)	3347.95	3013.16	115610
	P36126	PC phospholipase D (1-16:1, 2-18:1), cell envelope (No1)	3347.95	3013.16	115610
	P36126	PC phospholipase D (1-18:0, 2-18:1), cell envelope (No1)	3347.95	3013.16	115610
	P36126	PC phospholipase D (1-18:1, 2-18:1), cell envelope (No1)	3347.95	3013.16	115610
	P50942	PI 3-P phosphatase (1-16:0, 2-16:1), cell envelope (No1)	39599.3	5819.75	321572
	Q12271	PI 3-P phosphatase (1-16:0, 2-16:1), cell envelope (No2)	39599.3	5819.75	321572
	P50942	PI 3-P phosphatase (1-16:1, 2-16:1), cell envelope (No1)	39599.3	5819.75	321572
	Q12271	PI 3-P phosphatase (1-16:1, 2-16:1), cell envelope (No2)	39599.3	5819.75	321572
	P50942	PI 3-P phosphatase (1-18:0, 2-16:1), cell envelope (No1)	39599.3	5819.75	321572
	Q12271	PI 3-P phosphatase (1-18:0, 2-16:1), cell envelope (No2)	39599.3	5819.75	321572
	P50942	PI 3-P phosphatase (1-18:1, 2-16:1), cell envelope (No1)	39599.3	5819.75	321572
	Q12271	PI 3-P phosphatase (1-18:1, 2-16:1), cell envelope (No2)	39599.3	5819.75	321572
	P50942	PI 3-P phosphatase (1-16:0, 2-18:1), cell envelope (No1)	39599.3	2528.76	43559.2
	Q12271	PI 3-P phosphatase (1-16:0, 2-18:1), cell envelope (No2)	39599.3	2528.76	43559.2
	P50942	PI 3-P phosphatase (1-16:1, 2-18:1), cell envelope (No1)	39599.3	5819.75	321572
	Q12271	PI 3-P phosphatase (1-16:1, 2-18:1), cell envelope (No2)	39599.3	5819.75	321572
	P50942	PI 3-P phosphatase (1-18:0, 2-18:1), cell envelope (No1)	39599.3	5819.75	321572
	Q12271	PI 3-P phosphatase (1-18:0, 2-18:1), cell envelope (No2)	39599.3	5819.75	321572
	P50942	PI 3-P phosphatase (1-18:1, 2-18:1), cell envelope (No1)	39599.3	5819.75	321572
	Q12271	PI 3-P phosphatase (1-18:1, 2-18:1), cell envelope (No2)	39599.3	5819.75	321572
	P47147	PI 3-P phosphatase (1-16:0, 2-16:1), cytoplasm (No1)	2.99877e+06	3405.59	3.29865e+06
	P50942	PI 3-P phosphatase (1-16:0, 2-16:1), cytoplasm (No2)	39599.3	5819.75	321572
	Q12271	PI 3-P phosphatase (1-16:0, 2-16:1), cytoplasm (No3)	39599.3	5819.75	321572
	P47147	PI 3-P phosphatase (1-16:1, 2-16:1), cytoplasm (No1)	2.99877e+06	3405.59	3.29865e+06
	P50942	PI 3-P phosphatase (1-16:1, 2-16:1), cytoplasm (No2)	39599.3	5819.75	321572
	Q12271	PI 3-P phosphatase (1-16:1, 2-16:1), cytoplasm (No3)	39599.3	5819.75	321572
	P47147	PI 3-P phosphatase (1-18:0, 2-16:1), cytoplasm (No1)	2.99877e+06	3405.59	3.29865e+06
	P50942	PI 3-P phosphatase (1-18:0, 2-16:1), cytoplasm (No2)	39599.3	5819.75	321572
	Q12271	PI 3-P phosphatase (1-18:0, 2-16:1), cytoplasm (No3)	39599.3	5819.75	321572
	P47147	PI 3-P phosphatase (1-18:1, 2-16:1), cytoplasm (No1)	2.99877e+06	3405.59	3.29865e+06
	P50942	PI 3-P phosphatase (1-18:1, 2-16:1), cytoplasm (No2)	39599.3	5819.75	321572
	Q12271	PI 3-P phosphatase (1-18:1, 2-16:1), cytoplasm (No3)	39599.3	5819.75	321572
	P47147	PI 3-P phosphatase (1-16:0, 2-18:1), cytoplasm (No1)	2.99877e+06	1618.01	3.29865e+06
	P50942	PI 3-P phosphatase (1-16:0, 2-18:1), cytoplasm (No2)	39599.3	2528.76	43559.2
	Q12271	PI 3-P phosphatase (1-16:0, 2-18:1), cytoplasm (No3)	39599.3	2528.76	43559.2
	P47147	PI 3-P phosphatase (1-16:1, 2-18:1), cytoplasm (No1)	2.99877e+06	3405.59	3.29865e+06
	P50942	PI 3-P phosphatase (1-16:1, 2-18:1), cytoplasm (No2)	39599.3	5819.75	321572
	Q12271	PI 3-P phosphatase (1-16:1, 2-18:1), cytoplasm (No3)	39599.3	5819.75	321572
	P47147	PI 3-P phosphatase (1-18:0, 2-18:1), cytoplasm (No1)	2.99877e+06	3405.59	3.29865e+06
	P50942	PI 3-P phosphatase (1-18:0, 2-18:1), cytoplasm (No2)	39599.3	5819.75	321572
	Q12271	PI 3-P phosphatase (1-18:0, 2-18:1), cytoplasm (No3)	39599.3	5819.75	321572
	P47147	PI 3-P phosphatase (1-18:1, 2-18:1), cytoplasm (No1)	2.99877e+06	3405.59	3.29865e+06
	P50942	PI 3-P phosphatase (1-18:1, 2-18:1), cytoplasm (No2)	39599.3	5819.75	321572
	Q12271	PI 3-P phosphatase (1-18:1, 2-18:1), cytoplasm (No3)	39599.3	5819.75	321572
	P32368	PI 3-P phosphatase (1-16:0, 2-16:1), ER membrane (No1)	2.99877e+06	3405.59	3.29865e+06
	P32368	PI 3-P phosphatase (1-16:1, 2-16:1), ER membrane (No1)	2.99877e+06	3405.59	3.29865e+06
	P32368	PI 3-P phosphatase (1-18:0, 2-16:1), ER membrane (No1)	2.99877e+06	3405.59	3.29865e+06
	P32368	PI 3-P phosphatase (1-18:1, 2-16:1), ER membrane (No1)	2.99877e+06	3405.59	3.29865e+06
	P32368	PI 3-P phosphatase (1-16:0, 2-18:1), ER membrane (No1)	2.99877e+06	3405.59	3.29865e+06
	P32368	PI 3-P phosphatase (1-16:1, 2-18:1), ER membrane (No1)	2.99877e+06	3405.59	3.29865e+06
	P32368	PI 3-P phosphatase (1-18:0, 2-18:1), ER membrane (No1)	2.99877e+06	3405.59	3.29865e+06
	P32368	PI 3-P phosphatase (1-18:1, 2-18:1), ER membrane (No1)	2.99877e+06	3405.59	3.29865e+06
	P32368	PI 3-P phosphatase (1-16:0, 2-16:1), Golgi membrane (No1)	2.99877e+06	3405.59	3.29865e+06
	P32368	PI 3-P phosphatase (1-16:1, 2-16:1), Golgi membrane (No1)	2.99877e+06	3405.59	3.29865e+06
	P32368	PI 3-P phosphatase (1-18:0, 2-16:1), Golgi membrane (No1)	2.99877e+06	3405.59	3.29865e+06
	P32368	PI 3-P phosphatase (1-18:1, 2-16:1), Golgi membrane (No1)	2.99877e+06	3405.59	3.29865e+06
	P32368	PI 3-P phosphatase (1-16:0, 2-18:1), Golgi membrane (No1)	2.99877e+06	3405.59	3.29865e+06
	P32368	PI 3-P phosphatase (1-16:1, 2-18:1), Golgi membrane (No1)	2.99877e+06	3405.59	3.29865e+06
	P32368	PI 3-P phosphatase (1-18:0, 2-18:1), Golgi membrane (No1)	2.99877e+06	3405.59	3.29865e+06
	P32368	PI 3-P phosphatase (1-18:1, 2-18:1), Golgi membrane (No1)	2.99877e+06	3405.59	3.29865e+06
	P50942	PI 4-P phosphatase (1-16:0, 2-16:1), cell envelope (No1)	39599.3	5819.75	321572
	Q12271	PI 4-P phosphatase (1-16:0, 2-16:1), cell envelope (No2)	39599.3	5819.75	321572
	P50942	PI 4-P phosphatase (1-16:1, 2-16:1), cell envelope (No1)	39599.3	5819.75	321572
	Q12271	PI 4-P phosphatase (1-16:1, 2-16:1), cell envelope (No2)	39599.3	5819.75	321572
	P50942	PI 4-P phosphatase (1-18:0, 2-16:1), cell envelope (No1)	39599.3	5819.75	321572
	Q12271	PI 4-P phosphatase (1-18:0, 2-16:1), cell envelope (No2)	39599.3	5819.75	321572
	P50942	PI 4-P phosphatase (1-18:1, 2-16:1), cell envelope (No1)	39599.3	5819.75	321572
	Q12271	PI 4-P phosphatase (1-18:1, 2-16:1), cell envelope (No2)	39599.3	5819.75	321572
	P50942	PI 4-P phosphatase (1-16:0, 2-18:1), cell envelope (No1)	39599.3	2528.76	43559.2
	Q12271	PI 4-P phosphatase (1-16:0, 2-18:1), cell envelope (No2)	39599.3	2528.76	43559.2
	P50942	PI 4-P phosphatase (1-16:1, 2-18:1), cell envelope (No1)	39599.3	5819.75	321572
	Q12271	PI 4-P phosphatase (1-16:1, 2-18:1), cell envelope (No2)	39599.3	5819.75	321572
	P50942	PI 4-P phosphatase (1-18:0, 2-18:1), cell envelope (No1)	39599.3	5819.75	321572
	Q12271	PI 4-P phosphatase (1-18:0, 2-18:1), cell envelope (No2)	39599.3	5819.75	321572
	P50942	PI 4-P phosphatase (1-18:1, 2-18:1), cell envelope (No1)	39599.3	5819.75	321572
	Q12271	PI 4-P phosphatase (1-18:1, 2-18:1), cell envelope (No2)	39599.3	5819.75	321572
	P50942	PI 4-P phosphatase (1-16:0, 2-16:1), cytoplasm (No1)	39599.3	5819.75	321572
	Q12271	PI 4-P phosphatase (1-16:0, 2-16:1), cytoplasm (No2)	39599.3	5819.75	321572
	P50942	PI 4-P phosphatase (1-16:1, 2-16:1), cytoplasm (No1)	39599.3	5819.75	321572
	Q12271	PI 4-P phosphatase (1-16:1, 2-16:1), cytoplasm (No2)	39599.3	5819.75	321572
	P50942	PI 4-P phosphatase (1-18:0, 2-16:1), cytoplasm (No1)	39599.3	5819.75	321572
	Q12271	PI 4-P phosphatase (1-18:0, 2-16:1), cytoplasm (No2)	39599.3	5819.75	321572
	P50942	PI 4-P phosphatase (1-18:1, 2-16:1), cytoplasm (No1)	39599.3	5819.75	321572
	Q12271	PI 4-P phosphatase (1-18:1, 2-16:1), cytoplasm (No2)	39599.3	5819.75	321572
	P50942	PI 4-P phosphatase (1-16:0, 2-18:1), cytoplasm (No1)	39599.3	2528.76	43559.2
	Q12271	PI 4-P phosphatase (1-16:0, 2-18:1), cytoplasm (No2)	39599.3	2528.76	43559.2
	P50942	PI 4-P phosphatase (1-16:1, 2-18:1), cytoplasm (No1)	39599.3	5819.75	321572
	Q12271	PI 4-P phosphatase (1-16:1, 2-18:1), cytoplasm (No2)	39599.3	5819.75	321572
	P50942	PI 4-P phosphatase (1-18:0, 2-18:1), cytoplasm (No1)	39599.3	5819.75	321572
	Q12271	PI 4-P phosphatase (1-18:0, 2-18:1), cytoplasm (No2)	39599.3	5819.75	321572
	P50942	PI 4-P phosphatase (1-18:1, 2-18:1), cytoplasm (No1)	39599.3	5819.75	321572
	Q12271	PI 4-P phosphatase (1-18:1, 2-18:1), cytoplasm (No2)	39599.3	5819.75	321572
	P32368	PI 4-P phosphatase (1-16:0, 2-16:1), ER membrane (No1)	2.99877e+06	3405.59	3.29865e+06
	P32368	PI 4-P phosphatase (1-16:1, 2-16:1), ER membrane (No1)	2.99877e+06	3405.59	3.29865e+06
	P32368	PI 4-P phosphatase (1-18:0, 2-16:1), ER membrane (No1)	2.99877e+06	3405.59	3.29865e+06
	P32368	PI 4-P phosphatase (1-18:1, 2-16:1), ER membrane (No1)	2.99877e+06	3405.59	3.29865e+06
	P32368	PI 4-P phosphatase (1-16:0, 2-18:1), ER membrane (No1)	2.99877e+06	3405.59	3.29865e+06
	P32368	PI 4-P phosphatase (1-16:1, 2-18:1), ER membrane (No1)	2.99877e+06	3405.59	3.29865e+06
	P32368	PI 4-P phosphatase (1-18:0, 2-18:1), ER membrane (No1)	2.99877e+06	3405.59	3.29865e+06
	P32368	PI 4-P phosphatase (1-18:1, 2-18:1), ER membrane (No1)	2.99877e+06	3405.59	3.29865e+06
	P32368	PI 4-P phosphatase (1-16:0, 2-16:1), Golgi membrane (No1)	2.99877e+06	3405.59	3.29865e+06
	P32368	PI 4-P phosphatase (1-16:1, 2-16:1), Golgi membrane (No1)	2.99877e+06	3405.59	3.29865e+06
	P32368	PI 4-P phosphatase (1-18:0, 2-16:1), Golgi membrane (No1)	2.99877e+06	3405.59	3.29865e+06
	P32368	PI 4-P phosphatase (1-18:1, 2-16:1), Golgi membrane (No1)	2.99877e+06	3405.59	3.29865e+06
	P32368	PI 4-P phosphatase (1-16:0, 2-18:1), Golgi membrane (No1)	2.99877e+06	3405.59	3.29865e+06
	P32368	PI 4-P phosphatase (1-16:1, 2-18:1), Golgi membrane (No1)	2.99877e+06	3405.59	3.29865e+06
	P32368	PI 4-P phosphatase (1-18:0, 2-18:1), Golgi membrane (No1)	2.99877e+06	3405.59	3.29865e+06
	P32368	PI 4-P phosphatase (1-18:1, 2-18:1), Golgi membrane (No1)	2.99877e+06	3405.59	3.29865e+06
	P50942	PI 3,5-P2 phosphatase (1-16:0, 2-16:1), cell envelope (No1)	39599.3	5819.75	321572
	Q12271	PI 3,5-P2 phosphatase (1-16:0, 2-16:1), cell envelope (No2)	39599.3	5819.75	321572
	P50942	PI 3,5-P2 phosphatase (1-16:1, 2-16:1), cell envelope (No1)	39599.3	5819.75	321572
	Q12271	PI 3,5-P2 phosphatase (1-16:1, 2-16:1), cell envelope (No2)	39599.3	5819.75	321572
	P50942	PI 3,5-P2 phosphatase (1-18:0, 2-16:1), cell envelope (No1)	39599.3	5819.75	321572
	Q12271	PI 3,5-P2 phosphatase (1-18:0, 2-16:1), cell envelope (No2)	39599.3	5819.75	321572
	P50942	PI 3,5-P2 phosphatase (1-18:1, 2-16:1), cell envelope (No1)	39599.3	5819.75	321572
	Q12271	PI 3,5-P2 phosphatase (1-18:1, 2-16:1), cell envelope (No2)	39599.3	5819.75	321572
	P50942	PI 3,5-P2 phosphatase (1-16:0, 2-18:1), cell envelope (No1)	39599.3	5819.75	321572
	Q12271	PI 3,5-P2 phosphatase (1-16:0, 2-18:1), cell envelope (No2)	39599.3	5819.75	321572
	P50942	PI 3,5-P2 phosphatase (1-16:1, 2-18:1), cell envelope (No1)	39599.3	5819.75	321572
	Q12271	PI 3,5-P2 phosphatase (1-16:1, 2-18:1), cell envelope (No2)	39599.3	5819.75	321572
	P50942	PI 3,5-P2 phosphatase (1-18:0, 2-18:1), cell envelope (No1)	39599.3	5819.75	321572
	Q12271	PI 3,5-P2 phosphatase (1-18:0, 2-18:1), cell envelope (No2)	39599.3	5819.75	321572
	P50942	PI 3,5-P2 phosphatase (1-18:1, 2-18:1), cell envelope (No1)	39599.3	5819.75	321572
	Q12271	PI 3,5-P2 phosphatase (1-18:1, 2-18:1), cell envelope (No2)	39599.3	5819.75	321572
	P50942	PI 3,5-P2 phosphatase (1-16:0, 2-16:1), cytoplasm (No1)	39599.3	5819.75	321572
	Q12271	PI 3,5-P2 phosphatase (1-16:0, 2-16:1), cytoplasm (No2)	39599.3	5819.75	321572
	P50942	PI 3,5-P2 phosphatase (1-16:1, 2-16:1), cytoplasm (No1)	39599.3	5819.75	321572
	Q12271	PI 3,5-P2 phosphatase (1-16:1, 2-16:1), cytoplasm (No2)	39599.3	5819.75	321572
	P50942	PI 3,5-P2 phosphatase (1-18:0, 2-16:1), cytoplasm (No1)	39599.3	5819.75	321572
	Q12271	PI 3,5-P2 phosphatase (1-18:0, 2-16:1), cytoplasm (No2)	39599.3	5819.75	321572
	P50942	PI 3,5-P2 phosphatase (1-18:1, 2-16:1), cytoplasm (No1)	39599.3	5819.75	321572
	Q12271	PI 3,5-P2 phosphatase (1-18:1, 2-16:1), cytoplasm (No2)	39599.3	5819.75	321572
	P50942	PI 3,5-P2 phosphatase (1-16:0, 2-18:1), cytoplasm (No1)	39599.3	5819.75	321572
	Q12271	PI 3,5-P2 phosphatase (1-16:0, 2-18:1), cytoplasm (No2)	39599.3	5819.75	321572
	P50942	PI 3,5-P2 phosphatase (1-16:1, 2-18:1), cytoplasm (No1)	39599.3	5819.75	321572
	Q12271	PI 3,5-P2 phosphatase (1-16:1, 2-18:1), cytoplasm (No2)	39599.3	5819.75	321572
	P50942	PI 3,5-P2 phosphatase (1-18:0, 2-18:1), cytoplasm (No1)	39599.3	5819.75	321572
	Q12271	PI 3,5-P2 phosphatase (1-18:0, 2-18:1), cytoplasm (No2)	39599.3	5819.75	321572
	P50942	PI 3,5-P2 phosphatase (1-18:1, 2-18:1), cytoplasm (No1)	39599.3	5819.75	321572
	Q12271	PI 3,5-P2 phosphatase (1-18:1, 2-18:1), cytoplasm (No2)	39599.3	5819.75	321572
	P40559	PI 4,5-P2 phosphatase (1-16:0, 2-16:1), cell envelope (No1)	39599.3	5819.75	123933
	P50942	PI 4,5-P2 phosphatase (1-16:0, 2-16:1), cell envelope (No2)	39599.3	5819.75	321572
	Q12271	PI 4,5-P2 phosphatase (1-16:0, 2-16:1), cell envelope (No3)	39599.3	5819.75	321572
	P40559	PI 4,5-P2 phosphatase (1-16:1, 2-16:1), cell envelope (No1)	39599.3	5819.75	123933
	P50942	PI 4,5-P2 phosphatase (1-16:1, 2-16:1), cell envelope (No2)	39599.3	5819.75	321572
	Q12271	PI 4,5-P2 phosphatase (1-16:1, 2-16:1), cell envelope (No3)	39599.3	5819.75	321572
	P40559	PI 4,5-P2 phosphatase (1-18:0, 2-16:1), cell envelope (No1)	39599.3	5819.75	123933
	P50942	PI 4,5-P2 phosphatase (1-18:0, 2-16:1), cell envelope (No2)	39599.3	5819.75	321572
	Q12271	PI 4,5-P2 phosphatase (1-18:0, 2-16:1), cell envelope (No3)	39599.3	5819.75	321572
	P40559	PI 4,5-P2 phosphatase (1-18:1, 2-16:1), cell envelope (No1)	39599.3	5819.75	123933
	P50942	PI 4,5-P2 phosphatase (1-18:1, 2-16:1), cell envelope (No2)	39599.3	5819.75	321572
	Q12271	PI 4,5-P2 phosphatase (1-18:1, 2-16:1), cell envelope (No3)	39599.3	5819.75	321572
	P40559	PI 4,5-P2 phosphatase (1-16:0, 2-18:1), cell envelope (No1)	39599.3	5819.75	123933
	P50942	PI 4,5-P2 phosphatase (1-16:0, 2-18:1), cell envelope (No2)	39599.3	5819.75	321572
	Q12271	PI 4,5-P2 phosphatase (1-16:0, 2-18:1), cell envelope (No3)	39599.3	5819.75	321572
[truncated: 913 more rows]
