# Supplementary material for: Harnessing the optimization of enzyme catalytic rates in engineering of metabolic phenotypes
Source: PLoS Comput Biol. 2024 Nov 4;20(11):e1012576. doi: 10.1371/journal.pcbi.1012576 (PMC11563432; doi:10.1371/journal.pcbi.1012576)
Supplement: S14 Table — (XLSX) [file pcbi.1012576.s014.xlsx]

## Sheet: Sheet1
Table S14. Number of enzymes taken from each organism for amino acid modifications, using TurNup.
	S. cerevisiae
	Organism	Number of enzymes
	yHMPu5000035261_Candida_ponderosae	1
	yHMPu5000034655_Botryozyma_nematodophila	16
	Lachancea_mirantina	4
	yHMPu5000034758_Lipomyces_japonicus	15
	yHMPu5000034986_Candida_oregonensis	13
	Lodderomyces_elongisporus	21
	yHMPu5000034605_Spencermartinsiella_europaea	11
	yHMPu5000035244_Candida_incommunis	29
	yHMPu5000035696_Hanseniaspora_singularis	5
	Spathaspora_hagerdaliae	29
	Metschnikowia_arizonensis	5
	Komagataella_pastoris	7
	Metschnikowia_matae_maris	5
	yHMPu5000034673_Blastobotrys_nivea	86
	yHMPu5000041829_Debaryomyces_fabryi	6
	yHMPu5000034946_Ambrosiozyma_oregonensis	7
	Arxula_adeninivorans	4
	yHMPu5000034643_Candida_schatavii	5
	Wickerhamiella_domercqiae	19
	Saccharomyces_arboricola	18
	Hanseniaspora_valbyensis	19
	Ogataea_polymorpha	23
	Stagonospora_nodorum	16
	Kazachstania_africana	4
	yHMPu5000041818_Magnusiomyces_tetrasperma	12
	Wickerhamomyces_anomalus	6
	Cyberlindnera_fabianii_JCM3601	1
	yHMPu5000035687_Cyberlindnera_suaveolens	1
	Kuraishia_capsulata	16
	Saccharomyces_uvarum	14
	Candida_glabrata	2
	Spathaspora_arborariae	2
	Lachancea_nothofagi	16
	yHMPu5000034887_Ogataea_trehaloabstinens	24
	yHMPu5000035689_Candida_mycetangii	19
	Zygosaccharomyces_bailii	2
	yHAB159_Kazachstania_solicola	21
	Kluyveromyces_marxianus	1
	yHMPu5000034748_Lipomyces_oligophaga	2
	Lachancea_fantastica	6
	yHMPu5000035645_Yarrowia_divulgata	7
	Clavispora_lusitaniae	14
	Geotrichum_candidum	1
	yHAB143_Kazachstania_siamensis	19
	yHMPu5000035654_Tortispora_ganteri	22
	Brettanomyces_anomalus	7
	yHMPu5000034950_Citeromyces_hawaiiensis	2
	yHMPu5000034661_Dipodascus_albidus	1
	yHMPu5000041824_Debaryomyces_subglobosus	8
	yHMPu5000034967_Candida_freyschussii	8
	yHMPu5000034613_Saturnispora_serradocipensis	5
	yHMPu5000035041_Ambrosiozyma_pseudovanderkliftii	7
	Sugiyamaella_lignohabitans	5
	Aspergillus_nidulans	11
	yHMPu5000035031_Candida_kruisii	6
	yHMPu5000035282_Trigonopsis_vinaria	11
	yHMPu5000034636_Ogataea_nitratoaversa	5
	yHMPu5000035046_Barnettozyma_populi	3
	yHMPu5000035335_Candida_blattae	4
	yHMPu5000035629_Yueomyces_sinensis	8
	yHMPu5000034876_Tetrapisispora_iriomotensis	3
	yHMPu5000034899_Ogataea_kodamae	7
	yHMPu5000034903_Ogataea_naganishii	6
	Lipomyces_starkeyi	6
	Metschnikowia_borealis	14
	yHMPu5000026124_Ogataea_henricii	11
	Candida_sorboxylosa	16
	yHMPu5000035274_Wickerhamomyces_alni	28
	yHMPu5000034990_Candida_corydali	70
	yHMPu5000034681_Blastobotrys_americana	23
	Fusarium_graminearum	9
	Candida_tropicalis	13
	yHMPu5000034623_Pichia_norvegensis	10
	Nakaseomyces_delphensis	8
	yHMPu5000041693_Debaryomyces_nepalensis	5
	yHMPu5000034973_Danielozyma_ontarioensis	5
	yHMPu5000034884_Peterozyma_toletana	9
	Saccharomyces_eubayanus	5
	Nakaseomyces_nivariensis	2
	Sclerotinia_sclerotiorum	7
	yHMPu5000034952_Citeromyces_siamensis	28
	yHMPu5000034635_Nadsonia_fulvescens	5
	yHMPu5000034999_Cephaloascus_fragrans	3
	yHMPu5000034742_Lipomyces_suomiensis	4
	Candida_arabinofermentans	6
	Sporopachydermia_quercuum	6
	yHAB160_Kazachstania_kunashirensis	30
	yHAB153_Kazachstania_rosinii	9
	Schizosaccharomyces_pombe	10
	Hanseniaspora_vinae	2
	Saccharomyces_cerevisiae	10
	Lachancea_dasiensis	4
	Metschnikowia_kipukae	6
	Neurospora_crassa	19
	yHMPu5000034881_Torulaspora_pretoriensis	8
	Eremothecium_coryli	5
	Candida_infanticola	23
	yHMPu5000034757_Lipomyces_doorenjongii	8
	yHMPu5000034674_Blastobotrys_muscicola	19
	yHMPu5000034627_Pichia_heedii	5
	yHMPu5000034866_Zygosaccharomyces_bisporus	8
	Candida_parapsilosis	10
	Dekkera_bruxellensis	15
	Alloascoidea_hylecoeti	3
	Saccharomycopsis_malanga	11
	Vanderwaltozyma_polyspora	5
	Ogataea_parapolymorpha	9
	Ascoidea_rubescens	16
	yHMPu5000034988_Candida_fructus	15
	yHMPu5000034669_Blastobotrys_raffinofermentans	10
	yHMPu5000026152_Torulaspora_franciscae	8
	yHMPu5000034890_Ogataea_ramenticola	3
	yHMPu5000035243_Zygoascus_meyerae	2
	yHMPu5000035662_Meyerozyma_caribbica	5
	yHAB166_Kazachstania_yakushimaensis	8
	yHMPu5000034594_Starmera_quercuum	9
	Ambrosiozyma_kashinagacola	2
	yHMPu5000026256_Zygotorulaspora_mrakii	3
	yHMPu5000035651_Torulaspora_microellipsoides	1
	yHAB158_Kazachstania_viticola	1
	yHMPu5000034963_Hanseniaspora_clermontiae	1
	yHMPu5000034865_Zygosaccharomyces_kombuchaensis	1
	Pichia_membranifaciens	5
	Saccharomyces_paradoxus	3
	Xylona_heveae	10
	Saitoella_complicata	2
	Yarrowia_keelungensis	6
	yHMPu5000034597_Candida_stellimalicola	9
	yHMPu5000034631_Martiniozyma_abiesophila	1
	yHMPu5000035045_Barnettozyma_hawaiiensis	10
	Nakaseomyces_bacillisporus	9
	yHMPu5000034709_Kluyveromyces_aestuarii	23
	Arthrobotrys_oligospora	3
	yHMPu5000041833_Candida_tammaniensis	1
	yHMPu5000034760_Lipomyces_kononenkoae	3
	Pachysolen_tannophilus	16
	Metschnikowia_dekortum	6
	yHMPu5000035242_Zygoascus_ofunaensis	10
	Millerozyma_acaciae	1
	Metschnikowia_aberdeeniae	3
	Zygosaccharomyces_rouxii	15
	yHMPu5000035252_Yamadazyma_nakazawae	1
	yHMPu5000041863_Candida_gorgasii	3
	Nakazawaea_peltata	2
	Candida_apicola	2
	yHMPu5000035665_Middelhovenomyces_tepae	2
	yHMPu5000035018_Candida_canberraensis	6
	yHMPu5000026274_Komagataella_populi	4
	yHMPu5000035699_Cyberlindnera_maclurae	3
	yHMPu5000034646_Wickerhamiella_cacticola	10
	yHMPu5000034612_Saturnispora_saitoi	1
	Spathaspora_girioi	1
	yHMPu5000034660_Diddensiella_caesifluorescens	3
	Naumovozyma_castellii	5
	Coccidioides_immitis	1
	yHMPu5000034632_Candida_athensensis	4
	yHMPu5000026197_Brettanomyces_custersianus	1
	yHMPu5000035302_Candida_fragi	1
	Spathaspora_passalidarum	1
	yHMPu5000035667_Kurtzmaniella_cleridarum	2
	yHMPu5000034892_Ogataea_pilisensis	2
	yHMPu5000034901_Ogataea_methylivora	2
	Candida_tenuis	3
	Lachancea_waltii	3
	Babjeviella_inositovora	1
	yHMPu5000034615_Saturnispora_zaruensis	1
	yHAB154_Kazachstania_transvaalensis	1
	Torulaspora_delbrueckii	1
	yHMPu5000035279_Tortispora_starmeri	1
	Tortispora_caseinolytica	4
	Saccharomyces_kudriavzevii	2
	yHMPu5000034947_Ambrosiozyma_philentoma	10
	yHMPu5000035673_Candida_orba	1
	Lachancea_cidri	1
	Botrytis_cinerea	3
	Lachancea_meyersii	3
	yHMPu5000034629_Pichia_exigua	2
	yHMPu5000041822_Dipodascus_geniculatus	1
	yHMPu5000035271_Wickerhamomyces_bovis	9
	yHMPu5000026137_Ambrosiozyma_ambrosiae	6
	yHMPu5000041678_Debaryomyces_prosopidis	2
	yHMPu5000034885_Ogataea_zsoltii	1
	yHMPu5000041713_Debaryomyces_maramus	1
	yHMPu5000035679_Candida_rhagii	1
	Naumovozyma_dairenensis	1
	Meyerozyma_guilliermondii	1
	yHAB155_Kazachstania_spencerorum	4
	yHMPu5000035044_Barnettozyma_californica	4
	Lachancea_fermentati	1
	yHMPu5000034606_Priceomyces_medius	1
	yHMPu5000035301_Pichia_terricola	1
	yHMPu5000034974_Deakozyma_indianensis	4
	Nakaseomyces_castellii	1
	Saprochaete_clavata	1
	yHMPu5000035022_Candida_emberorum	1
	yHMPu5000035640_Yamadazyma_philogaea	1
	yHAB132_Kazachstania_martiniae	1
	yHMPu5000034902_Ogataea_minuta	1
	yHMPu5000034749_Lipomyces_mesembrius	1
	yHMPu5000035037_Candida_montana	1
	yHAB136_Kazachstania_bromeliacearum	1
	Ambrosiozyma_monospora	1
	yHMPu5000035325_Cyberlindnera_petersonii	1
